# Supplementary material for: Association of MSH2 Expression With Tumor Mutational Burden and the Immune Microenvironment in Lung Adenocarcinoma
Source: Front Oncol. 2020 Feb 21;10:168. doi: 10.3389/fonc.2020.00168 (PMC7046689; doi:10.3389/fonc.2020.00168)
Supplement: Supplementary file 1 [file Data_Sheet_1.zip]

Archive with 2 entries (2 files):
- Supplementary Materials 1.PDF
- Supplementary Materials 2.XLSX
