# Supplementary material for: Association of MSH2 Expression With Tumor Mutational Burden and the Immune Microenvironment in Lung Adenocarcinoma
Source: Front Oncol. 2020 Feb 21;10:168. doi: 10.3389/fonc.2020.00168 (PMC7046689; doi:10.3389/fonc.2020.00168)
Supplement: Supplementary file 1 [file Data_Sheet_1.zip › Supplementary Materials 2.XLSX]

## Sheet: Table S2
Table S2. A list of genes whose mRNA expression significantly associated with increased TMB in the Discovery-LUAD cohort.
Gene Symbol	AUC	P value<0.05
CDCA5	0.7503	1.28336e-11
MCM10	0.744715	3.49985e-11
GINS4	0.743514	4.33088e-11
KIAA1524	0.742877	4.84601e-11
KIF2C	0.742736	4.96832e-11
NUF2	0.741888	5.76852e-11
CDC20	0.741463	6.21453e-11
CDC7	0.740686	7.12126e-11
THOC4	0.739095	9.39701e-11
MSH2	0.738565	1.03031e-10
AURKB	0.737222	1.29974e-10
MYBL2	0.73708	1.33183e-10
CENPA	0.736868	1.38141e-10
MTBP	0.736232	1.54118e-10
C1orf135	0.735878	1.63758e-10
MCM2	0.735808	1.65756e-10
FAM64A	0.735065	1.88223e-10
DSN1	0.7345	2.07311e-10
KIF15	0.734394	2.11093e-10
FAM72B	0.734323	2.13656e-10
UBE2C	0.733333	2.52838e-10
TPX2	0.733051	2.65266e-10
ZYG11A	0.732838	2.74964e-10
DONSON	0.732556	2.88456e-10
RAD54L	0.73252	2.90192e-10
MELK	0.732414	2.95445e-10
FAM72A	0.731036	3.7278e-10
FANCG	0.730859	3.8403e-10
NCAPH	0.730117	4.34958e-10
CCNE2	0.729021	5.22411e-10
AURKAPS1	0.728703	5.50851e-10
CEP55	0.728031	6.15972e-10
NEK2	0.727324	6.92595e-10
SASS6	0.726052	8.54603e-10
SKA1	0.725557	9.27109e-10
KIFC1	0.724779	1.05331e-09
TROAP	0.724284	1.14218e-09
XRCC2	0.724143	1.16889e-09
KIF18B	0.723789	1.23834e-09
SPAG5	0.723719	1.2527e-09
TRIP13	0.723577	1.28192e-09
CDCA8	0.722729	1.47167e-09
C20orf20	0.722658	1.48866e-09
TTK	0.722375	1.55857e-09
SGOL1	0.722093	1.63167e-09
TOP2A	0.72181	1.7081e-09
AURKA	0.721386	1.82933e-09
UBE2T	0.720997	1.94776e-09
FAM72D	0.720785	2.01549e-09
HJURP	0.71976	2.37649e-09
KIF23	0.719583	2.44477e-09
CDCA3	0.718982	2.69156e-09
POLQ	0.718876	2.73756e-09
GINS1	0.71877	2.78434e-09
CSE1L	0.718487	2.91287e-09
CKAP2L	0.717992	3.15182e-09
BIRC5	0.717427	3.44823e-09
C9orf140	0.717002	3.68826e-09
SHOX2	0.716083	4.26454e-09
ZNF695	0.715376	4.76714e-09
FOXM1	0.715235	4.87504e-09
SKA3	0.714599	5.38728e-09
UBE2S	0.714599	5.38728e-09
RAD51AP1	0.714528	5.44728e-09
KPNA2	0.714245	5.69405e-09
GSG2	0.713821	6.08463e-09
CENPL	0.713114	6.79415e-09
PSMD12	0.712796	7.13896e-09
MCM6	0.712761	7.17843e-09
EME1	0.712443	7.54221e-09
DEPDC1	0.712054	8.01128e-09
DSCC1	0.712054	8.01134e-09
C18orf54	0.711983	8.09962e-09
C11orf84	0.711948	8.14405e-09
RFC3	0.711594	8.60216e-09
BLM	0.710852	9.64732e-09
CCNB2	0.71071	9.85998e-09
ORC1L	0.710357	1.04114e-08
ZWINT	0.710357	1.04115e-08
PPAT	0.710357	1.04115e-08
C15orf42	0.710251	1.05827e-08
MCM4	0.709438	1.19895e-08
PLK4	0.709367	1.21201e-08
C11orf82	0.708908	1.30029e-08
DDN	0.707741	1.55328e-08
CKS1B	0.706893	1.76683e-08
TYMS	0.70661	1.8441e-08
DDX39	0.706539	1.86393e-08
RECQL4	0.706257	1.94531e-08
C17orf53	0.705903	2.0519e-08
RBM28	0.705514	2.17566e-08
CCDC138	0.705479	2.1873e-08
RANBP1	0.705267	2.25817e-08
E2F1	0.705267	2.2582e-08
KIF11	0.704984	2.35622e-08
HDGF	0.704878	2.39398e-08
H2AFX	0.704807	2.41954e-08
FAM54A	0.704631	2.48453e-08
OIP5	0.704631	2.48455e-08
EPR1	0.704631	2.48455e-08
SPC24	0.70456	2.51098e-08
ESPL1	0.704348	2.59207e-08
CDC45	0.704206	2.6475e-08
BUB1	0.704136	2.67563e-08
CHEK1	0.704065	2.70407e-08
TRAIP	0.703075	3.13432e-08
KIF14	0.702863	3.23479e-08
GZMB	0.702793	3.26897e-08
CDT1	0.702298	3.51815e-08
SRM	0.701979	3.68795e-08
NCAPG	0.701944	3.70738e-08
DIAPH3	0.701873	3.74638e-08
CDC6	0.701661	3.86577e-08
CHORDC1	0.701485	3.96808e-08
NUSAP1	0.701449	3.98888e-08
WDR67	0.701379	4.03067e-08
PRR11	0.701308	4.07301e-08
MYBL1	0.701237	4.11576e-08
SAC3D1	0.701096	4.20248e-08
GGH	0.701096	4.20248e-08
PSRC1	0.700884	4.33593e-08
RUVBL1	0.700813	4.38129e-08
HIST1H1E	0.700778	4.39941e-08
EXOSC3	0.700707	4.45027e-08
ASPM	0.700247	4.76137e-08
HLTF	0.700177	4.81109e-08
EXO1	0.700177	4.81109e-08
TAF5	0.700106	4.86116e-08
PLK1	0.699717	5.14648e-08
KIF18A	0.69954	5.28144e-08
HMGA1	0.699434	5.36409e-08
BUB1B	0.698763	5.91713e-08
NOL11	0.698303	6.32684e-08
DTL	0.698056	6.55857e-08
EIF4EBP1	0.697914	6.69491e-08
ORC6L	0.697702	6.90429e-08
MEST	0.697137	7.494e-08
PKMYT1	0.697137	7.4941e-08
DBF4	0.696748	7.92745e-08
CKAP2	0.696713	7.96808e-08
RFC4	0.69643	8.30002e-08
C13orf34	0.69643	8.30013e-08
SUV39H2	0.69643	8.30013e-08
DBF4B	0.69643	8.30013e-08
R3HDM1	0.696359	8.38509e-08
RHEBL1	0.696218	8.55786e-08
KIF3C	0.696218	8.55786e-08
NUP155	0.6959	8.95897e-08
BRIX1	0.695723	9.18969e-08
CDK1	0.695051	1.01196e-07
CENPE	0.694804	1.04848e-07
NDC80	0.694662	1.0699e-07
GTF2E1	0.694662	1.0699e-07
BRIP1	0.694521	1.09175e-07
RACGAP1	0.694486	1.09727e-07
ARL6IP6	0.694168	1.14827e-07
POLE2	0.694097	1.15993e-07
ECE2	0.693885	1.19554e-07
MAP6D1	0.693885	1.19554e-07
IL12RB2	0.693673	1.2322e-07
C16orf59	0.693425	1.27635e-07
EIF4A3	0.693213	1.31539e-07
GMPS	0.693178	1.32203e-07
CENPO	0.693107	1.33536e-07
C1orf112	0.693107	1.33537e-07
POLA2	0.692895	1.37617e-07
RBL1	0.69286	1.38306e-07
ATAD2	0.692754	1.404e-07
GINS2	0.692754	1.40401e-07
PSMC3IP	0.692542	1.44684e-07
CCDC18	0.692188	1.52102e-07
RAD54B	0.692188	1.52103e-07
RAC3	0.692117	1.53631e-07
TOMM40	0.69187	1.59091e-07
UNG	0.691764	1.6149e-07
ATAD5	0.691764	1.6149e-07
SEC61A2	0.691693	1.63109e-07
ASF1B	0.69141	1.69738e-07
HELLS	0.691163	1.75752e-07
TUBG1	0.690809	1.84701e-07
C7orf68	0.690668	1.88402e-07
KNTC1	0.690421	1.95056e-07
GPR15	0.690209	2.00128e-07
CCNE1	0.690209	2.00936e-07
GPSM2	0.690138	2.02934e-07
TK1	0.690067	2.04951e-07
SKA2	0.689926	2.09044e-07
MRPL3	0.68982	2.12162e-07
GTPBP4	0.689784	2.13214e-07
KIR2DL4	0.689714	2.13384e-07
MTF2	0.689749	2.14268e-07
RPS6KB1	0.689643	2.17464e-07
KIF4A	0.689466	2.22894e-07
RDM1	0.689077	2.35074e-07
INTS8	0.688795	2.44745e-07
CHAF1A	0.688583	2.52062e-07
BRCA1	0.688547	2.53302e-07
CDKN3	0.688476	2.558e-07
MASTL	0.688441	2.57058e-07
CDC25A	0.68837	2.59593e-07
TOPBP1	0.688229	2.64731e-07
DPM1	0.688088	2.69969e-07
KLC3	0.688052	2.71294e-07
ZNF367	0.688017	2.72625e-07
RAD51	0.687911	2.76655e-07
LIN9	0.687734	2.83504e-07
EED	0.687663	2.86285e-07
CDCA2	0.687593	2.891e-07
NUP85	0.687239	3.03556e-07
SGOL2	0.687239	3.03559e-07
UHRF1	0.686992	3.14088e-07
HPS3	0.686462	3.37861e-07
LOC339674	0.686037	3.38506e-07
CENPF	0.686356	3.42813e-07
C12orf48	0.68632	3.44487e-07
CCNA2	0.68625	3.47844e-07
CENPW	0.686179	3.51235e-07
DLGAP5	0.686179	3.51237e-07
RFC5	0.686037	3.58111e-07
RRM2	0.686037	3.58115e-07
RCOR2	0.685967	3.61601e-07
YBX2	0.685861	3.66721e-07
JMJD6	0.685861	3.66894e-07
C21orf45	0.685755	3.72261e-07
ANKRD27	0.685401	3.90703e-07
FEN1	0.685401	3.90705e-07
FBXO5	0.68526	3.98326e-07
DENR	0.685118	4.06088e-07
MAST1	0.685083	4.08049e-07
LRFN4	0.684765	4.26143e-07
TIMELESS	0.684553	4.38624e-07
STIL	0.684341	4.51466e-07
PAICS	0.684341	4.51466e-07
MPHOSPH9	0.684199	4.60215e-07
DRAP1	0.684058	4.69145e-07
SPC25	0.683811	4.8516e-07
ZMYND19	0.683634	4.96921e-07
RSRC1	0.683386	5.13845e-07
GTSE1	0.683351	5.16314e-07
TMEM206	0.683351	5.16314e-07
CDCA4	0.68328	5.21274e-07
NCAPG2	0.683245	5.23768e-07
IFRD1	0.683068	5.36425e-07
MAD2L1	0.682856	5.52009e-07
CCNB1	0.682821	5.54648e-07
CCDC86	0.682679	5.65313e-07
DEPDC1B	0.682609	5.70734e-07
MCM8	0.682255	5.98556e-07
RBM17	0.681831	6.33658e-07
KIF20B	0.681796	6.36672e-07
NAA25	0.681796	6.36679e-07
PRC1	0.681654	6.4887e-07
SHCBP1	0.681513	6.61283e-07
DTYMK	0.680735	7.33757e-07
SLMO2	0.680559	7.5126e-07
HIST2H3C	0.680488	7.56898e-07
FAM83D	0.680382	7.6918e-07
RPP40	0.679993	8.10026e-07
RALGPS2	0.679958	8.1385e-07
ARHGAP11A	0.679958	8.1385e-07
RNASEH2A	0.679922	8.17675e-07
HPDL	0.679887	8.21529e-07
GPR19	0.679887	8.21534e-07
MFSD2B	0.679463	8.69119e-07
PFDN4	0.679251	8.93889e-07
CLSPN	0.679251	8.93894e-07
CENPM	0.678897	9.36701e-07
SNAI1	0.678897	9.36701e-07
SOX12	0.678756	9.5437e-07
VRK2	0.678544	9.81474e-07
DNMT3B	0.678438	9.95292e-07
CCDC58	0.67819	1.0283e-06
RCE1	0.678119	1.03791e-06
MEMO1	0.678049	1.0476e-06
C9orf100	0.678049	1.04762e-06
CENPN	0.677978	1.05741e-06
CDC25C	0.677731	1.09238e-06
LYAR	0.677625	1.10771e-06
MSH6	0.677483	1.12846e-06
PDRG1	0.677448	1.1337e-06
LOC399815	0.677236	1.16568e-06
SRPK2	0.677236	1.16568e-06
MAMSTR	0.677094	1.18748e-06
XPO1	0.676988	1.20409e-06
ZFP64	0.676953	1.20967e-06
ZNF131	0.676812	1.23225e-06
CCNF	0.676458	1.2905e-06
ADAMTS4	0.676352	1.30849e-06
E2F2	0.676352	1.30849e-06
EZH2	0.676211	1.33283e-06
CBS	0.676211	1.33285e-06
MRPL12	0.67614	1.34515e-06
QSOX2	0.675928	1.38284e-06
UBE2V2	0.675786	1.40853e-06
MTHFD2	0.675504	1.46128e-06
UTP6	0.675221	1.51591e-06
SKP2	0.67508	1.54395e-06
MRE11A	0.674903	1.57969e-06
HIST1H2BO	0.674443	1.62217e-06
SLC6A17	0.674585	1.64427e-06
TEAD4	0.67416	1.73875e-06
HMGB2	0.673842	1.8115e-06
STMN1	0.673807	1.81977e-06
NCAPD2	0.67356	1.87861e-06
PFDN2	0.673241	1.95697e-06
DNA2	0.673029	2.01096e-06
NFKBIL2	0.672817	2.06632e-06
TOMM70A	0.672782	2.07565e-06
CALU	0.672711	2.09458e-06
SAMD1	0.672676	2.10409e-06
MRPL9	0.672641	2.1136e-06
SNRPB	0.672534	2.14248e-06
PBK	0.672322	2.20135e-06
FANCB	0.672181	2.24144e-06
MCM7	0.672181	2.24144e-06
SEH1L	0.672181	2.24144e-06
PYCR1	0.671934	2.31327e-06
AHRR	0.671828	2.34475e-06
GALK1	0.671828	2.34476e-06
HAUS8	0.671721	2.37662e-06
ACLY	0.671474	2.45261e-06
MED27	0.671474	2.45265e-06
INCENP	0.671439	2.46368e-06
GPC2	0.671403	2.47479e-06
CELSR3	0.671297	2.50833e-06
PIF1	0.671262	2.51964e-06
TACC3	0.67105	2.58838e-06
NCAPD3	0.670732	2.69482e-06
SIP1	0.670696	2.70696e-06
CD7	0.670626	2.7313e-06
UBXN2A	0.670272	2.85613e-06
CDC34	0.670166	2.89462e-06
NUDT3	0.670131	2.90756e-06
SEC23A	0.669919	2.98637e-06
CTSL2	0.669848	3.01313e-06
TRMT6	0.669707	3.06729e-06
SMC2	0.669671	3.08096e-06
LMNB2	0.669636	3.0947e-06
VPS33A	0.669565	3.12236e-06
CSTF3	0.66953	3.13625e-06
HIST2H2AA3	0.669353	3.20677e-06
CXCL9	0.668717	3.47327e-06
RPIA	0.668469	3.58247e-06
SYCE2	0.668434	3.59836e-06
C19orf40	0.668363	3.63032e-06
ACTR5	0.668293	3.66251e-06
CXCL10	0.668222	3.69503e-06
PUS7	0.668151	3.72782e-06
VRK1	0.667939	3.8278e-06
CENPH	0.667869	3.86167e-06
IFNG	0.667833	3.86647e-06
PCGF6	0.667727	3.93032e-06
WDR75	0.667656	3.96506e-06
RPL39L	0.667515	4.03551e-06
MAD2L2	0.667303	4.14332e-06
ADAM17	0.667303	4.14334e-06
NEIL3	0.667162	4.21678e-06
TEX10	0.667091	4.25392e-06
MTL5	0.667091	4.25394e-06
EIF2C2	0.666985	4.31027e-06
ANLN	0.666879	4.36738e-06
PUS1	0.666843	4.38654e-06
C5orf34	0.666808	4.40581e-06
LHX3	0.63146	4.52024e-06
KIAA0101	0.666596	4.52311e-06
MLF1	0.666384	4.64336e-06
PPM1G	0.666278	4.70463e-06
SNRPA1	0.666242	4.72522e-06
WDHD1	0.666242	4.72524e-06
LOC144486	0.666101	4.80849e-06
TUBD1	0.666066	4.8295e-06
SMPD4	0.665924	4.91445e-06
CENPI	0.665854	4.95753e-06
GNA13	0.665677	5.06669e-06
WASF1	0.665606	5.11102e-06
MTA2	0.665429	5.22334e-06
PLAC1	0.665323	5.26472e-06
C6orf150	0.665323	5.29187e-06
FANCA	0.665253	5.33813e-06
YIF1B	0.665253	5.33815e-06
MED8	0.665111	5.43163e-06
HAUS6	0.66497	5.52669e-06
SC65	0.66497	5.52677e-06
WDR76	0.664864	5.5991e-06
NRBP1	0.664864	5.5991e-06
SPAST	0.664793	5.64779e-06
DLK2	0.664652	5.74651e-06
PGAM5	0.664652	5.74653e-06
PTBP1	0.664475	5.87217e-06
SF3B2	0.664404	5.92325e-06
PATL1	0.664298	6.00053e-06
HIST1H2BG	0.664228	6.04484e-06
BOLA2	0.664157	6.10507e-06
SLMO1	0.664122	6.13151e-06
PRPF4	0.664086	6.15797e-06
RNFT2	0.664051	6.18469e-06
SFPQ	0.66398	6.23817e-06
SUV39H1	0.663874	6.31939e-06
ZNF643	0.663768	6.40164e-06
HUS1B	0.663627	6.43812e-06
FANCI	0.663591	6.54102e-06
GBX2	0.65737	6.57331e-06
PFN2	0.663415	6.68326e-06
FSD1	0.663203	6.85611e-06
TSC22D2	0.663203	6.85781e-06
DHX37	0.663132	6.91695e-06
MSL3L2	0.662849	7.15842e-06
PRCC	0.662814	7.1891e-06
LRRC42	0.662778	7.21997e-06
C13orf29	0.662531	7.43965e-06
ESCO2	0.662496	7.47154e-06
ZWILCH	0.662142	7.79773e-06
ISY1	0.662071	7.86458e-06
IQGAP3	0.662071	7.86461e-06
PCSK1	0.662036	7.89807e-06
ECT2	0.662001	7.93201e-06
XPOT	0.661965	7.96584e-06
ACTL6A	0.66193	7.99981e-06
CPOX	0.661789	8.13747e-06
TRPA1	0.661718	8.15248e-06
GBP5	0.661647	8.27731e-06
PRR19	0.661612	8.31259e-06
TUBB4	0.661152	8.78489e-06
RAD21	0.661117	8.82222e-06
TFDP2	0.661082	8.85974e-06
ADAMDEC1	0.661011	8.93527e-06
MTA3	0.660976	8.97313e-06
PDSS1	0.660764	9.20432e-06
SPHK1	0.660516	9.48116e-06
COPS7B	0.66041	9.60212e-06
DLEU2	0.660269	9.76575e-06
BRAF	0.660233	9.80713e-06
PDCD5	0.660127	9.93217e-06
USP35	0.660021	1.00587e-05
PAQR3	0.659809	1.03164e-05
WDR43	0.659738	1.04036e-05
BRCA2	0.659703	1.04475e-05
SCNM1	0.659632	1.05357e-05
C9orf30	0.659456	1.07598e-05
ARID3A	0.659385	1.08505e-05
TDG	0.659385	1.08506e-05
GCH1	0.659385	1.08506e-05
MINA	0.65935	1.08962e-05
PACSIN1	0.659314	1.09422e-05
EXOSC2	0.659244	1.10345e-05
PAK1IP1	0.659173	1.11275e-05
COCH	0.659173	1.11276e-05
FADS1	0.659102	1.12213e-05
DCUN1D5	0.659067	1.12685e-05
BRSK1	0.658925	1.1459e-05
CHAF1B	0.658784	1.16527e-05
C19orf48	0.658749	1.17016e-05
CCDC137	0.658607	1.18992e-05
MYO19	0.658572	1.1949e-05
CHFR	0.658537	1.19992e-05
CENPQ	0.658537	1.19992e-05
SR140	0.65836	1.22525e-05
CTPS	0.658289	1.23554e-05
ITGB1BP1	0.658183	1.25112e-05
DPH2	0.658112	1.2616e-05
DDX27	0.657971	1.28281e-05
IQCB1	0.657759	1.31529e-05
DCAF13	0.657618	1.33737e-05
VPS72	0.657547	1.34852e-05
GPR180	0.657511	1.35415e-05
HIST1H2BJ	0.657476	1.3598e-05
FBXO45	0.65737	1.37685e-05
TCF19	0.657335	1.38259e-05
E2F3	0.657229	1.39991e-05
CASC5	0.657193	1.40574e-05
SMC6	0.657017	1.4352e-05
NME1	0.656946	1.44714e-05
MAPRE1	0.65684	1.46525e-05
PRIM2	0.656805	1.47132e-05
PRIM1	0.656769	1.47743e-05
METTL10	0.656557	1.51456e-05
LOC440356	0.654825	1.55133e-05
DNAJC9	0.656168	1.58495e-05
CCT5	0.656098	1.59808e-05
DAZAP1	0.656062	1.60464e-05
LILRA3	0.656027	1.60894e-05
LIG3	0.655992	1.61796e-05
NT5C3L	0.655956	1.62463e-05
PPP1R14B	0.655956	1.62465e-05
TUBB	0.65585	1.64483e-05
CCDC150	0.655815	1.65163e-05
ERCC6L	0.655709	1.67215e-05
MLF1IP	0.655673	1.67905e-05
SNRPD1	0.655638	1.68596e-05
DDX55	0.655532	1.70687e-05
NRAS	0.655426	1.72807e-05
TAS1R3	0.655355	1.74232e-05
RPAP2	0.65532	1.74946e-05
SAPS3	0.655214	1.77115e-05
DLL3	0.655108	1.77449e-05
ARL5B	0.655072	1.80045e-05
LMNB1	0.655037	1.80783e-05
PNO1	0.655002	1.81525e-05
MRPL11	0.655002	1.81525e-05
PTPDC1	0.654966	1.8227e-05
PSMD11	0.654966	1.8227e-05
FAM189B	0.654931	1.83018e-05
CHEK2	0.654896	1.8377e-05
WDR62	0.65486	1.84525e-05
HIST2H2AC	0.654754	1.86803e-05
SETD8	0.654684	1.88337e-05
OTX1	0.654684	1.88338e-05
DUSP5P	0.654578	1.90146e-05
TBR1	0.633369	1.91257e-05
NOL10	0.654542	1.91442e-05
C4orf46	0.654401	1.94597e-05
TSEN15	0.654366	1.95391e-05
SSTR2	0.654295	1.96994e-05
IL27	0.654083	1.98655e-05
COG5	0.654012	2.03524e-05
OSR2	0.653906	2.06027e-05
SH2D2A	0.653871	2.06868e-05
POLR3G	0.653729	2.10262e-05
SFRS9	0.653517	2.15451e-05
LOC147804	0.653517	2.15453e-05
ILF2	0.653446	2.1721e-05
C3orf26	0.653376	2.18979e-05
WRAP53	0.653376	2.1898e-05
MAGOH	0.65334	2.19868e-05
DNMT3A	0.65334	2.1987e-05
C6orf129	0.653305	2.20765e-05
PRTFDC1	0.653164	2.24375e-05
NAB1	0.653093	2.262e-05
CRLF3	0.653058	2.27117e-05
MTPAP	0.652952	2.29892e-05
C19orf47	0.652881	2.31761e-05
NUMBL	0.652881	2.31763e-05
C17orf104	0.652846	2.32702e-05
ACRV1	0.65076	2.33888e-05
HNRPLL	0.652633	2.38414e-05
HIST1H2BF	0.651467	2.38416e-05
FBXO10	0.652598	2.39382e-05
RAD9A	0.652527	2.41323e-05
ZP1	0.650937	2.44152e-05
TMPO	0.652386	2.45251e-05
MAP4K2	0.652315	2.47237e-05
LIG1	0.652315	2.47238e-05
LOC221710	0.652209	2.50242e-05
PCNA	0.652174	2.51257e-05
CDK2	0.652103	2.53289e-05
TCF3	0.652033	2.55337e-05
NFIL3	0.65182	2.61577e-05
UBE2R2	0.651785	2.62629e-05
MKI67	0.65175	2.63689e-05
CNTD2	0.651573	2.69038e-05
TAF4	0.651502	2.71205e-05
NRM	0.651502	2.71205e-05
CENPK	0.651467	2.72298e-05
DEK	0.651396	2.74492e-05
DNAH14	0.651255	2.78925e-05
MTFR1	0.651255	2.78929e-05
C17orf58	0.651255	2.78929e-05
MRPL47	0.651149	2.82301e-05
HNRNPD	0.651007	2.86857e-05
MRPS30	0.650972	2.88008e-05
HNRNPL	0.650866	2.91483e-05
C3orf37	0.650831	2.92652e-05
NUDCD1	0.650725	2.9618e-05
TTF2	0.650689	2.97368e-05
CENPP	0.650619	2.99752e-05
RIOK1	0.650583	3.0095e-05
TUBA1C	0.650548	3.02151e-05
PAWR	0.650548	3.02152e-05
C19orf26	0.650513	3.03361e-05
ALKBH2	0.650442	3.05791e-05
BRI3BP	0.650336	3.09472e-05
SNRPF	0.650265	3.11948e-05
TBCB	0.65023	3.13191e-05
NASP	0.650124	3.16955e-05
LRWD1	0.650018	3.20762e-05
TLK2	0.649912	3.24613e-05
ARMC1	0.649841	3.27203e-05
LIN54	0.64977	3.29812e-05
CCDC43	0.649735	3.31121e-05
DNM1	0.649735	3.31125e-05
NAA50	0.649629	3.3509e-05
C17orf42	0.649558	3.37761e-05
TMEM189	0.649487	3.40453e-05
TMEM69	0.649381	3.4452e-05
CLEC4D	0.649346	3.45785e-05
RAE1	0.649346	3.45892e-05
NUP205	0.649346	3.45893e-05
WDR53	0.649275	3.48642e-05
C20orf27	0.649205	3.51412e-05
CLDND1	0.649205	3.51412e-05
SCML2	0.649205	3.51415e-05
SLC25A19	0.649205	3.51416e-05
MTX1	0.649169	3.52808e-05
ELAVL1	0.649063	3.57014e-05
C2orf48	0.649028	3.5836e-05
FAM111B	0.649028	3.58434e-05
ZDHHC18	0.648957	3.61281e-05
GUCA1A	0.648533	3.61874e-05
CCT3	0.648887	3.64143e-05
CEBPB	0.648887	3.64147e-05
GEN1	0.648604	3.75829e-05
POU4F1	0.648074	3.83356e-05
HIST1H2AE	0.648356	3.86174e-05
WDR12	0.648356	3.86342e-05
CEP72	0.648286	3.89399e-05
RCC2	0.64825	3.90933e-05
YES1	0.648109	3.97132e-05
MED30	0.648038	4.00267e-05
LOC441455	0.648038	4.00268e-05
SCLT1	0.647967	4.03425e-05
KCNG3	0.647932	4.04932e-05
CEP78	0.647932	4.05013e-05
PRMT1	0.647826	4.09814e-05
TACO1	0.647755	4.13036e-05
RGS9BP	0.64772	4.14638e-05
C16orf75	0.64772	4.14666e-05
U2AF2	0.647614	4.19573e-05
FANCD2	0.647579	4.21224e-05
FOXK2	0.647543	4.22875e-05
PRKDC	0.647473	4.26203e-05
HIST1H3D	0.647437	4.2717e-05
SSB	0.647367	4.31239e-05
STAT1	0.647367	4.31239e-05
MRPL37	0.64719	4.39757e-05
LOC727896	0.647154	4.4148e-05
TCEB1	0.647013	4.48438e-05
C11orf83	0.646872	4.55495e-05
FAM65C	0.646872	4.55496e-05
KPNA4	0.646836	4.57275e-05
TUBB2C	0.646766	4.60854e-05
MRTO4	0.646589	4.69924e-05
SEC22A	0.646554	4.71762e-05
KIF20A	0.646518	4.73602e-05
POC1A	0.646306	4.84788e-05
KIF24	0.646306	4.84791e-05
FAM171A2	0.646306	4.84793e-05
NCRNA00181	0.646235	4.88578e-05
DUS4L	0.6462	4.90479e-05
PDK1	0.646059	4.9816e-05
CACYBP	0.646059	4.9816e-05
PBX3	0.645953	5.03998e-05
STIP1	0.645882	5.0792e-05
CPSF3	0.645882	5.07922e-05
SET	0.645882	5.07924e-05
NAT8L	0.645776	5.13845e-05
C6orf167	0.645741	5.15859e-05
ANKLE1	0.64567	5.19874e-05
GMNN	0.645634	5.21892e-05
TMTC3	0.645634	5.21892e-05
SIKE1	0.645599	5.23919e-05
SFRS2	0.645564	5.25947e-05
GABPB1	0.645458	5.32088e-05
STOML2	0.645458	5.3209e-05
GTF3C5	0.645458	5.32093e-05
DKC1	0.645422	5.34154e-05
GREB1L	0.645246	5.44514e-05
C12orf11	0.645175	5.48803e-05
POLD1	0.645104	5.53054e-05
SLC2A6	0.645104	5.53058e-05
LAG3	0.644892	5.66011e-05
RAB6A	0.644786	5.72583e-05
MPP2	0.644786	5.72591e-05
PSMD3	0.64468	5.79248e-05
LOC220930	0.644609	5.83723e-05
LOC148709	0.644468	5.92702e-05
LSM12	0.644433	5.95058e-05
CCL4	0.644397	5.9735e-05
SLC25A32	0.644327	6.01956e-05
GOLT1B	0.644327	6.01958e-05
FAM24B	0.644256	6.06601e-05
NAA35	0.644079	6.1835e-05
B4GALNT4	0.644008	6.23109e-05
BOLA3	0.644008	6.23111e-05
ATAD3A	0.644008	6.23115e-05
GIT1	0.643938	6.27909e-05
APCDD1L	0.643832	6.34371e-05
B4GALT3	0.643832	6.35172e-05
GREM1	0.643832	6.35172e-05
DSCR9	0.643761	6.37903e-05
C15orf23	0.643761	6.40055e-05
TFG	0.643761	6.40055e-05
PHF19	0.643655	6.47442e-05
TPM3	0.643478	6.59935e-05
MAPK8IP2	0.643443	6.62468e-05
DARS2	0.643125	6.85622e-05
C1QL4	0.639236	6.93049e-05
NSUN2	0.642948	6.9881e-05
C13orf27	0.642842	7.06843e-05
SYNGR3	0.642771	7.12243e-05
BYSL	0.642736	7.14951e-05
TIGD3	0.642701	7.17683e-05
CCRN4L	0.642665	7.20412e-05
NKG7	0.64263	7.23159e-05
RAD23B	0.642595	7.2591e-05
RFC2	0.642524	7.3145e-05
DUSP14	0.642489	7.34237e-05
BANF1	0.642382	7.42645e-05
PHF13	0.642276	7.51144e-05
B4GALT1	0.642276	7.51149e-05
SNRPA	0.642206	7.5686e-05
TAF1A	0.642135	7.62622e-05
TIPIN	0.642135	7.62625e-05
NANP	0.642064	7.68428e-05
AZI1	0.642064	7.68428e-05
ZNF259	0.642029	7.71339e-05
DNMT1	0.641994	7.74271e-05
THOP1	0.641958	7.77205e-05
NR5A1	0.639307	7.79935e-05
GPATCH2	0.641852	7.86081e-05
COPS3	0.641782	7.92042e-05
XAGE1D	0.641534	8.13247e-05
CSAG3	0.638105	8.17813e-05
SART1	0.641463	8.19437e-05
ALS2CR4	0.641393	8.25644e-05
KCNK12	0.641357	8.26072e-05
H1FX	0.641322	8.31894e-05
ADNP	0.641287	8.35039e-05
FBXO32	0.641287	8.35039e-05
GBP1	0.641287	8.35039e-05
CUL2	0.641251	8.38184e-05
ATAD3B	0.641251	8.3819e-05
CHD7	0.641145	8.47714e-05
CDH24	0.64111	8.50915e-05
CCL26	0.641004	8.57799e-05
PTGES2	0.641004	8.60575e-05
CLEC4E	0.640933	8.6708e-05
A1BG	0.640862	8.73622e-05
LOC100133985	0.640792	8.80202e-05
PAFAH1B3	0.640792	8.80217e-05
C1orf163	0.640756	8.83522e-05
TRAF4	0.640756	8.83527e-05
SMNDC1	0.640721	8.86855e-05
ANKRD13B	0.640721	8.86855e-05
CLNS1A	0.64065	8.93541e-05
SNTA1	0.640509	9.07052e-05
TSEN54	0.640509	9.07052e-05
CTHRC1	0.640509	9.07055e-05
CCDC99	0.640438	9.1388e-05
DIABLO	0.640403	9.1731e-05
RPS6KB2	0.640226	9.34654e-05
TDRKH	0.640156	9.41681e-05
TAF2	0.64012	9.45211e-05
CD8B	0.640085	9.48754e-05
ZFPL1	0.640085	9.48754e-05
WDR74	0.640085	9.48757e-05
KIF22	0.640049	9.5231e-05
NOP56	0.640014	9.55881e-05
USP14	0.639731	9.84873e-05
FBXO43	0.639731	9.84879e-05
LOC441089	0.639696	9.88552e-05
SSRP1	0.639661	9.92254e-05
ANP32E	0.639555	0.000100342
DCLRE1B	0.639519	0.000100716
GNG4	0.639519	0.000100717
GNAI3	0.639484	0.000101093
PRPF19	0.639449	0.000101469
RAN	0.639449	0.00010147
GPRIN1	0.639378	0.000102229
BCL2L12	0.639378	0.000102229
SCHIP1	0.639307	0.000102993
MND1	0.639307	0.000102993
RBM38	0.639307	0.000102993
ARTN	0.639272	0.000103377
LAGE3	0.639272	0.000103377
MT1H	0.639236	0.000103487
DHX57	0.639095	0.000105318
SNX15	0.63906	0.000105708
TRIM59	0.638954	0.000106895
ANAPC7	0.638918	0.000107292
SNHG1	0.638883	0.000107691
HMMR	0.638883	0.000107691
LIMD2	0.638706	0.000109707
SLC12A8	0.63853	0.000111758
COIL	0.63853	0.000111759
FOXN2	0.63853	0.00011176
ZNF639	0.638459	0.00011259
CDKN2D	0.638459	0.00011259
CD8A	0.638423	0.000113007
WRNIP1	0.638423	0.000113007
KCMF1	0.638353	0.000113846
MMD	0.638353	0.000113847
TTC9C	0.638317	0.000114269
TMUB1	0.638317	0.000114269
CAD	0.638317	0.000114269
ZNF883	0.638317	0.000114269
LIN28B	0.615341	0.00011532
TAF6	0.638176	0.000115971
ADCY3	0.638176	0.000115972
RFWD3	0.638141	0.0001164
CKM	0.63807	0.00011726
PPAN	0.638035	0.000117698
HIST1H4C	0.636267	0.000117709
POLE	0.637964	0.00011857
FAM76B	0.637823	0.000120332
CCT7	0.637787	0.000120776
SLC7A5	0.637681	0.000122119
NOC2L	0.637646	0.00012257
C13orf38	0.63761	0.000123
HMGB3	0.63761	0.000123022
SUZ12	0.63754	0.000123931
PREB	0.637504	0.000124388
ZC3HC1	0.637434	0.000125306
ARHGAP11B	0.637363	0.000126231
ZNF71	0.637292	0.000127162
HNRNPA3P1	0.637222	0.0001281
APOLD1	0.637116	0.000129519
INTS4	0.63708	0.000129995
NUP37	0.637045	0.000130473
FAM136A	0.637045	0.000130473
FOXD3	0.635843	0.000131846
C10orf88	0.636903	0.000132401
TUBB3	0.636868	0.000132887
C1orf52	0.636833	0.000133375
PSMA7	0.636762	0.000134355
STAU1	0.63655	0.000137337
ALDH1B1	0.636479	0.000138346
ZNF239	0.636444	0.000138852
C8ORFK29	0.636409	0.000139289
GOSR2	0.636338	0.00014038
XYLB	0.636338	0.000140383
CFL1	0.636232	0.000141927
B3GNT5	0.636232	0.000141928
LOC100132354	0.633475	0.000142618
E2F8	0.636161	0.000142967
C1QL1	0.636055	0.000144411
SLC45A1	0.636055	0.00014454
DGKE	0.63602	0.000145067
ACTG1	0.635949	0.000146128
RCC1	0.635914	0.000146662
KLK2	0.627572	0.000146922
PPP1R12A	0.635878	0.000147196
CPT1C	0.635843	0.000147733
HAUS5	0.635808	0.000148271
CKS2	0.635808	0.000148272
DNAJA1	0.635772	0.000148813
SIGMAR1	0.635702	0.0001499
TARS	0.635666	0.000150444
C1orf96	0.635596	0.000151542
RPS6KC1	0.63556	0.000152095
DUSP9	0.635525	0.000152513
OR51E1	0.635348	0.000155176
FANCL	0.635348	0.000155445
RIPK2	0.635277	0.000156576
ELOVL4	0.635277	0.000156577
RCN3	0.635242	0.000157145
C11orf48	0.635207	0.000157715
ADAMTS5	0.635207	0.000157716
RNF2	0.635171	0.000158287
RIPPLY2	0.595475	0.000159225
MRPL15	0.634959	0.000161765
CBX1	0.634853	0.000163531
GMEB2	0.634783	0.000164716
E2F7	0.634783	0.000164717
TMEM39A	0.634747	0.000165313
SBSN	0.634358	0.000165625
KRTAP3.1	0.625274	0.000166652
ERAL1	0.634641	0.000167113
MYPOP	0.634641	0.000167115
BUD13	0.634606	0.000167718
C1orf103	0.634571	0.000168326
PTCD1	0.6345	0.000169546
CXCL11	0.6345	0.000169546
HN1	0.634464	0.000170159
RNF115	0.634429	0.000170773
CDC27	0.634076	0.000177038
AGMAT	0.634076	0.000177038
YDJC	0.63404	0.000177675
EIF5A2	0.634005	0.000178316
YWHAQ	0.63397	0.000178956
PPP2R1B	0.63397	0.000178958
TMEM49	0.633934	0.000179602
GTDC1	0.633864	0.000180896
KPNB1	0.633864	0.000180898
CD3EAP	0.633722	0.000183515
EIF1AD	0.633687	0.000184174
RNFT1	0.633651	0.000184836
KHK	0.633651	0.000184838
ACTL8	0.626582	0.000187056
HIST1H2BH	0.633263	0.000188517
NKIRAS2	0.633439	0.000188857
SF3B14	0.633333	0.000190896
SLC25A39	0.633298	0.000191581
SF3B4	0.633298	0.000191582
RAB10	0.633227	0.000192958
MTMR2	0.633192	0.000193648
TFR2	0.633192	0.000193649
TMEM194A	0.633157	0.000194343
FLJ36031	0.633015	0.000197142
P2RY6	0.63298	0.000197847
TBL1XR1	0.632945	0.000198553
HIST2H2AB	0.626546	0.000199327
VGF	0.632874	0.00019988
SENP3	0.632874	0.000199979
LOC388796	0.632838	0.000200693
ANAPC11	0.632838	0.000200693
LRRC40	0.632732	0.000202852
C6orf182	0.632662	0.000204304
ZNF518B	0.632662	0.000204304
FSD1L	0.632626	0.000205033
SYT7	0.632626	0.000205034
KHSRP	0.632591	0.000205765
ZC3H8	0.632591	0.000205766
LRP12	0.632556	0.0002065
FAM119A	0.632556	0.0002065
SMC4	0.63252	0.000207237
LRRC59	0.632485	0.000207975
PTBP2	0.63245	0.000208717
PSMA6	0.63245	0.000208718
TOMM5	0.632414	0.000209461
BCL2L11	0.632344	0.000210958
UBAC1	0.632308	0.00021171
METTL2A	0.632273	0.000212463
FAM104A	0.632167	0.000214741
ZBTB10	0.632167	0.000214741
TNNT1	0.632131	0.000215492
DCAF12	0.632131	0.000215504
SFRS13B	0.632096	0.000216272
TTYH1	0.632025	0.000217672
ZC3H15	0.631884	0.000220924
MAPKAPK5	0.631849	0.000221709
TFDP1	0.631813	0.000222498
CEP57	0.631813	0.000222499
TOP3A	0.631778	0.000223288
RAP2A	0.631743	0.00022408
DDX12	0.631707	0.000224875
TUBA1B	0.631672	0.000225674
SCYL1	0.631495	0.000229701
XIRP1	0.63146	0.000230513
TMEM48	0.631389	0.000232152
FLAD1	0.631354	0.000232973
POLD3	0.631283	0.000234624
GNLY	0.631248	0.000235456
STRA13	0.631212	0.000236287
MRPL42	0.631177	0.000237124
SNX6	0.631036	0.000240493
GPS1	0.63093	0.000243048
SNHG6	0.63093	0.000243049
CPLX1	0.63093	0.00024305
OTUD6B	0.630894	0.000243908
PFKFB4	0.630824	0.000245632
DVL2	0.630788	0.000246498
ANKIB1	0.630753	0.000247368
H2AFZ	0.630647	0.000249992
RHBG	0.630612	0.000250543
HIST2H4A	0.630612	0.000250873
GPR97	0.630541	0.000252643
POP7	0.630541	0.000252643
NMU	0.630505	0.000252823
TMEFF1	0.630505	0.000253531
IPPK	0.630505	0.000253532
DDX52	0.63047	0.000254422
REEP2	0.630399	0.000256216
C1orf182	0.630329	0.000257997
KLC2	0.630329	0.000258022
SLC2A5	0.630329	0.000258022
NDUFA12	0.630329	0.000258022
CDK5R1	0.630258	0.000259839
ZNF26	0.630258	0.00025984
MARK4	0.630187	0.000261668
YEATS2	0.630117	0.000263509
BCCIP	0.630117	0.000263509
UBE2M	0.630046	0.000265361
FBL	0.630046	0.000265362
TEX19	0.629516	0.000269951
GLMN	0.629763	0.000272893
CCDC52	0.629763	0.000272895
USP1	0.629657	0.000275769
RFNG	0.629622	0.000276736
FBLN7	0.629586	0.000277704
OBFC2B	0.629551	0.000278675
LIN37	0.629551	0.000278675
TTPAL	0.62948	0.000280628
SPOCD1	0.62941	0.000282593
CIB2	0.629374	0.000283579
RND2	0.629339	0.000284569
HIST1H2AL	0.627324	0.000286199
CCDC59	0.629268	0.00028656
COL11A1	0.629268	0.000286561
GYLTL1B	0.629268	0.000286561
POFUT1	0.629198	0.000288564
TMEM199	0.629056	0.000292605
KIF4B	0.629056	0.000292607
ME2	0.628986	0.000294651
C14orf80	0.628986	0.000294652
IL11	0.628986	0.000294653
HSPA14	0.628986	0.000294653
E2F6	0.62895	0.000295673
ORC4L	0.62895	0.000295676
SPATS2	0.628915	0.000296708
FAM71E2	0.618664	0.000298523
CYP1A1	0.626653	0.000298543
FAM161A	0.628844	0.000298778
SSSCA1	0.628703	0.000302957
RNF34	0.628632	0.000305065
RHOBTB3	0.628561	0.00030719
TARDBP	0.628491	0.000309322
FAM83A	0.62842	0.000311478
CKAP5	0.628349	0.000313642
SLC5A6	0.628349	0.000313642
SAMD8	0.628349	0.000313643
C2orf56	0.628349	0.000313643
UBE2D1	0.628314	0.00031473
HMX2	0.60912	0.000316507
SENP5	0.628208	0.000318013
CCDC123	0.628208	0.000318013
DHX36	0.628208	0.000318015
YWHAZ	0.628137	0.000320219
MTCH2	0.628137	0.000320221
ZNF681	0.628137	0.000320221
ZNF217	0.628137	0.000320223
HMBS	0.628066	0.000322444
C12orf23	0.628066	0.000322444
APBA2	0.628066	0.000322444
PTCD3	0.628031	0.000323558
SNRPC	0.627925	0.00032693
LSM7	0.627854	0.000329194
FOXA1	0.627819	0.000330332
HIST1H1B	0.626546	0.000331126
KHDRBS1	0.627784	0.00033147
PPIH	0.627784	0.000331473
TPRKB	0.627748	0.000332617
NRTN	0.627642	0.000336074
MGC72080	0.627642	0.000336077
UBA2	0.62743	0.000343088
FAM71D	0.62743	0.000343091
RNASEH1	0.62743	0.000343092
HIST1H4E	0.626935	0.000345235
TMEM194B	0.627289	0.000347843
SNORA8	0.627289	0.000347844
FANCC	0.627218	0.000350243
NUP107	0.627147	0.000352655
GRIN2D	0.627147	0.000352658
KCNH5	0.601343	0.000353931
CTSL1	0.627077	0.000355088
TMEM201	0.627041	0.000356307
CNIH2	0.626971	0.000358761
TCAM1P	0.626617	0.000358915
KIAA1841	0.626935	0.000359992
MIIP	0.626829	0.000363712
RWDD3	0.626723	0.000367471
PAX9	0.626688	0.00036873
WDR34	0.626653	0.000369997
UBE2V1	0.626582	0.000372536
SLC36A4	0.626546	0.000373812
KIAA0406	0.626546	0.000373812
DDX53	0.601803	0.000378085
SUZ12P	0.626405	0.000378958
URB2	0.62637	0.000380257
GINS3	0.62637	0.000380257
TM6SF2	0.626264	0.000384155
NMD3	0.626087	0.000390776
BUB3	0.626087	0.000390779
HIST1H3B	0.623259	0.000391787
COMMD2	0.626052	0.000392112
C2orf44	0.625946	0.000396142
ADNP2	0.625946	0.000396143
SCT	0.625627	0.000402499
FUBP1	0.625769	0.000402941
KIR2DL3	0.624885	0.000403621
POLR2D	0.625698	0.000405691
SLC1A6	0.612372	0.000410761
ZBTB2	0.625521	0.000412641
DMC1	0.625486	0.000414033
KCNMB3	0.625415	0.000416865
HIST1H2AD	0.620891	0.000419743
LRPPRC	0.625309	0.00042113
UTP18	0.625309	0.000421131
PUF60	0.625274	0.000422559
DUSP11	0.625274	0.000422559
UBA6	0.625168	0.000426876
ANAPC5	0.625133	0.000428323
KPTN	0.625133	0.000428326
SNRNP27	0.625097	0.00042978
MKI67IP	0.625062	0.000431235
HIST1H3G	0.623224	0.00043213
CDKN2A	0.625027	0.000432699
WDR5	0.624991	0.000434164
HINFP	0.624956	0.000435634
TRIM37	0.62492	0.000437108
CDK4	0.62485	0.000440076
PNPT1	0.624814	0.000441564
SENP1	0.624814	0.000441565
MCM5	0.624779	0.000443061
MEX3D	0.624744	0.000444561
TTC27	0.624744	0.000444561
ZNF667	0.624708	0.000446064
TMEM14B	0.624673	0.000447574
CPSF6	0.624638	0.000449083
TTC26	0.624461	0.000456722
TUBB2A	0.624461	0.000456723
RBBP8	0.624426	0.000458265
PSMD14	0.62439	0.000459811
FIBP	0.62439	0.000459811
HIST1H2BL	0.624143	0.00046123
EXOSC10	0.624355	0.00046136
SNRPG	0.62432	0.000462921
UMPS	0.624214	0.000467614
MTERFD1	0.624214	0.000467616
PAIP1	0.624214	0.000467616
PIP5K1A	0.624214	0.000467618
KLRC4	0.622729	0.00046889
FAM105B	0.624178	0.000469193
SSX2IP	0.624107	0.000472362
FAM98A	0.624037	0.000475545
TPCN2	0.624037	0.000475546
HNRNPR	0.624037	0.000475546
ZNF93	0.624037	0.000475547
KIAA0020	0.624001	0.000477148
SH2B2	0.623895	0.000481978
C12orf52	0.623895	0.000481981
APTX	0.62386	0.000483601
MCART1	0.623789	0.000486855
C7orf29	0.623683	0.000491779
OTP	0.61527	0.000491935
NAA15	0.623648	0.000493432
CPSF4	0.623471	0.000501765
RNF26	0.623436	0.000503442
CNP	0.6234	0.000505131
PRPF40A	0.62333	0.000508525
HSPBAP1	0.62333	0.000508525
TIMM50	0.623294	0.000510229
PPIL1	0.623188	0.000515369
TRA2B	0.623118	0.000518823
NRIP1	0.623118	0.000518823
KLHL5	0.623118	0.000518825
EPT1	0.623082	0.000520559
IMPDH1	0.623047	0.0005223
LSM14A	0.623047	0.000522301
LOC100302401	0.623012	0.000524043
NUP62	0.622976	0.000525795
FAM50A	0.622941	0.000527551
ITCH	0.622906	0.000529311
SAP130	0.622906	0.000529317
MAZ	0.622764	0.000536414
RNF138	0.622694	0.000540003
MMP12	0.622623	0.000543611
WHSC1	0.622587	0.000545419
NEDD1	0.622587	0.000545421
MED10	0.622552	0.000547235
HIST1H2AM	0.622517	0.000548891
FAM128A	0.622517	0.000549061
COPB2	0.622517	0.000549061
C7orf11	0.622446	0.00055272
INTS2	0.622411	0.00055456
PIP4K2A	0.622375	0.000556408
KIN	0.62234	0.000558259
C15orf41	0.62234	0.000558261
XRCC3	0.62234	0.000558261
RPP30	0.62234	0.000558261
PRSS53	0.622305	0.000560115
CBX8	0.622305	0.000560116
SRP54	0.622234	0.000563844
PDE6D	0.622234	0.000563847
TMEM145	0.622022	0.00057476
DNM1L	0.622022	0.000575172
PATE4	0.594698	0.000576692
NUDT1	0.621987	0.000577082
CABYR	0.621916	0.000580922
MAGED4	0.621881	0.000582844
TMEM38B	0.621845	0.000584777
FBXO41	0.62181	0.000586717
FAM171B	0.621774	0.000588661
LOC92659	0.621633	0.000596498
COL20A1	0.587275	0.000597976
NPEPPS	0.621598	0.00059847
MGC2889	0.619053	0.000600392
RPLP0P2	0.621527	0.000602436
SDCCAG3	0.621492	0.000604426
CPNE1	0.621421	0.000608429
FIGNL1	0.62135	0.000612458
CHML	0.62135	0.000612459
C10orf18	0.621315	0.000614481
SLC5A11	0.620113	0.000615472
CDK5R2	0.621174	0.000616938
C6orf195	0.615907	0.000619578
IL31RA	0.621209	0.000620017
HIST1H2AJ	0.618982	0.000620046
MARS	0.621209	0.000620587
LOC441666	0.621209	0.000620587
PTDSS1	0.621138	0.000624687
RUSC1	0.621032	0.000630884
YME1L1	0.620997	0.000632964
C16orf11	0.584093	0.000634754
TIGD5	0.620961	0.000635046
DCAF17	0.620926	0.000637141
C6orf153	0.620926	0.000637142
PHOX2A	0.596854	0.000640294
MCM3APAS	0.620855	0.000641345
EIF2AK2	0.62082	0.000643453
KPNA1	0.620785	0.000645569
C1orf38	0.620714	0.000649825
AKAP5	0.620679	0.000651958
PYY2	0.620608	0.000653739
KLRD1	0.620643	0.000654105
C13orf37	0.620608	0.000656252
ADAM12	0.620573	0.00065841
RECQL	0.620502	0.000662741
CHTF18	0.620502	0.000662741
UCK2	0.620467	0.000664912
GPR156	0.620431	0.000665973
GLT25D1	0.62029	0.000675888
HNRNPC	0.62029	0.000675891
ADA	0.62029	0.000675893
LOC152217	0.620255	0.000678103
C18orf55	0.620255	0.000678103
GNB1L	0.620184	0.000682551
IKBIP	0.620184	0.000682557
RQCD1	0.620148	0.000684788
NAT9	0.620148	0.000684789
DNAJB6	0.620148	0.000684791
SP8	0.618381	0.00069081
TMEM209	0.620042	0.00069154
BET3L	0.617922	0.000696218
PAGE1	0.584093	0.000696292
PPP1CA	0.619936	0.000698348
SPDYC	0.603464	0.000700999
RINT1	0.619866	0.000702921
EIF2C3	0.619795	0.000707523
SUMO2	0.61976	0.000709828
NDUFS8	0.619654	0.000716806
PKN2	0.619583	0.00072149
HIST1H3H	0.619512	0.000726196
ZNF286A	0.619512	0.000726201
CHCHD8	0.619512	0.000726204
CRTC2	0.619512	0.000726204
PAK2	0.619477	0.000728568
PDCD1	0.619477	0.000728569
NUP160	0.619441	0.000730942
TMEM132A	0.619441	0.000730945
NCOA6	0.619441	0.000730945
DFFA	0.619406	0.000733325
MIXL1	0.618982	0.000734693
PATE2	0.601944	0.000734768
CERCAM	0.619371	0.000735711
SIAH2	0.619371	0.000735711
PUSL1	0.619371	0.000735715
PNMA1	0.619335	0.000738108
RTBDN	0.618522	0.000740412
TRIB3	0.6193	0.000740513
LOC91149	0.589855	0.000742145
FLJ40292	0.619053	0.000748436
SEMA6C	0.619159	0.000750195
HAT1	0.619123	0.00075263
PIWIL3	0.593496	0.000752791
SMYD5	0.619088	0.000755077
SMG5	0.619053	0.000757532
MEX3A	0.619017	0.000759993
FGFR1OP2	0.618982	0.000762461
YIF1A	0.618982	0.000762461
BVES	0.618947	0.000764936
SLC34A3	0.618911	0.000767263
ERRFI1	0.618876	0.00076991
GPN1	0.618805	0.000774909
BATF3	0.618805	0.000774915
ZNF567	0.618805	0.000774915
NAA40	0.61877	0.000777423
CCDC34	0.61877	0.000777425
RNF220	0.618735	0.00077994
SNF8	0.618735	0.000779942
RTCD1	0.618735	0.000779947
RPF1	0.618735	0.000779947
PTPRN	0.618664	0.000783171
LRRC37B2	0.618628	0.00078755
PI15	0.618593	0.000790102
GNPNAT1	0.618593	0.000790104
HNRNPA3	0.618487	0.000797795
NT5M	0.618487	0.000797799
XPO5	0.618381	0.000805561
FAM49B	0.618381	0.000805565
HAUS1	0.618381	0.000805567
MEN1	0.618346	0.000808167
SMU1	0.61824	0.000816026
DUSP2	0.618204	0.000818661
TRMT12	0.618204	0.000818663
ADAMTS20	0.606787	0.000826298
STRN4	0.618098	0.000826614
CCL8	0.618098	0.000826618
KIAA1731	0.618028	0.000831957
HSN2	0.618028	0.000831959
CBLL1	0.617992	0.000834639
C18orf56	0.617992	0.000834639
SMC1B	0.617957	0.000835701
PARD3	0.617886	0.000842737
ZNF525	0.617886	0.000842737
CYP27B1	0.617745	0.000853641
HOXA1	0.617745	0.000853641
PSMB2	0.617745	0.000853643
PARP1	0.617745	0.000853643
RPRD1B	0.617709	0.000856383
GZMH	0.617709	0.000856387
BCAR4	0.604737	0.000858736
SALL4	0.617674	0.000859142
NOL7	0.617674	0.000859144
EFTUD2	0.617568	0.000867456
TMEM65	0.617497	0.000873037
CMAS	0.617462	0.000875845
AIM2	0.617427	0.000878656
PDAP1	0.617391	0.000881476
TH1L	0.617321	0.000887138
PANX1	0.617285	0.000889988
ATXN7L2	0.617285	0.000889988
ODF2	0.61725	0.000892842
HYLS1	0.617215	0.000895705
HIST1H3F	0.605444	0.000896208
SUV420H2	0.617179	0.000898578
APLP1	0.617179	0.000898578
BCL3	0.617144	0.000901455
ZNF544	0.617109	0.000904345
DLX6	0.615624	0.00090847
TRPC1	0.617038	0.000910144
C5orf33	0.617038	0.000910146
PMS2L5	0.616896	0.000921849
C20orf141	0.602828	0.000922796
GPI	0.616861	0.000924795
SRPK3	0.616826	0.000927734
ZNF8	0.616826	0.000927749
MAGEA6	0.611806	0.000931373
PRDM13	0.608201	0.000932468
RTTN	0.616684	0.000939664
LOC401010	0.616684	0.000939666
STXBP5L	0.612761	0.000942422
COPS6	0.616649	0.000942658
ARMC8	0.616614	0.000945671
HIST1H2AG	0.616508	0.000947468
CLTCL1	0.616578	0.000948691
APOBEC3B	0.616472	0.000957801
CBX4	0.616437	0.000960848
ENTPD7	0.616437	0.00096085
USP37	0.616437	0.000960852
GAGE2D	0.577377	0.000960927
FLJ25758	0.569954	0.000963059
PSME4	0.616402	0.000963912
PPP2R3C	0.616402	0.000963917
DPF1	0.616331	0.000966592
PPIF	0.616366	0.000966984
GLO1	0.616296	0.000973153
ZNF143	0.616296	0.000973153
KLF14	0.615306	0.000973784
DUSP12	0.61626	0.000976253
METTL11A	0.61626	0.000976255
WDR3	0.616189	0.000982477
FTCD	0.614988	0.000983626
SPATA2	0.616119	0.000988736
SOX21	0.616048	0.000994841
PSPC1	0.616048	0.000995026
PIGU	0.616048	0.000995031
PPIL5	0.615871	0.00101094
UTP11L	0.615836	0.00101414
ROD1	0.615801	0.00101736
KLHDC7B	0.615801	0.00101736
ATP1A3	0.615765	0.00102059
FCAR	0.61573	0.00102222
CHMP5	0.615695	0.00102706
GH2	0.581089	0.00102829
ATP2A1	0.615659	0.00103032
NEUROG2	0.597596	0.00103774
ZNF280B	0.615553	0.00104015
KRT36	0.614528	0.0010492
DGKZ	0.615447	0.00105005
SUN3	0.611205	0.00105115
OR2B6	0.612266	0.00105178
CNKSR3	0.615412	0.00105338
TRPM2	0.615376	0.0010567
C1orf174	0.615376	0.00105671
ACTR3	0.615376	0.00105671
PTMA	0.615376	0.00105671
GPR37L1	0.615341	0.00105894
MRPL21	0.615341	0.00106005
NCRNA00116	0.615306	0.0010634
YRDC	0.615306	0.0010634
MRPS5	0.615306	0.0010634
CCR10	0.61527	0.00106677
RTKN	0.615235	0.00107013
PPP1CC	0.615235	0.00107013
ARL9	0.6152	0.00107214
RDBP	0.6152	0.00107352
SIM1	0.600353	0.00107896
CCL11	0.615058	0.00108713
ACYP1	0.615058	0.00108713
C8orf76	0.615058	0.00108713
KREMEN2	0.615058	0.00108713
ZNF326	0.615058	0.00108713
PHTF2	0.615058	0.00108714
U2AF1L4	0.615023	0.00109056
NUDT5	0.614988	0.001094
TPD52L2	0.614988	0.001094
CASKIN1	0.614917	0.00110082
INTS7	0.614917	0.0011009
PDCL3	0.614882	0.00110438
BOP1	0.614846	0.00110786
HSF1	0.614846	0.00110786
CLEC6A	0.614634	0.00110919
ADAM11	0.614776	0.00111482
ZBTB5	0.614776	0.00111485
C2orf69	0.61474	0.00111836
PSMG1	0.614705	0.00112188
P4HA3	0.614705	0.00112188
AHCY	0.614705	0.00112188
SNCG	0.614705	0.00112188
HIST1H3J	0.612584	0.00112237
PSMB4	0.614599	0.0011325
CSAG2	0.587911	0.0011356
HAPLN3	0.614563	0.00113606
PAPOLG	0.614493	0.0011432
GDF1	0.613468	0.00114414
ZNF519	0.614422	0.0011504
TERF1	0.614387	0.00115401
FKBP10	0.614387	0.00115401
HIST1H3C	0.610675	0.0011557
INGX	0.613927	0.00115592
GFM1	0.614351	0.00115764
CNOT3	0.614351	0.00115764
USP32	0.614316	0.00116127
FBXO6	0.614316	0.00116127
NUP210	0.614316	0.00116127
MYL6B	0.614316	0.00116127
PAXIP1	0.614281	0.00116491
POT1	0.61421	0.00117223
MYB	0.614175	0.0011759
DHCR7	0.614104	0.00118328
FAM91A1	0.614069	0.00118699
MGC87042	0.614069	0.00118699
SLC44A1	0.614069	0.00118699
YY1	0.614069	0.00118699
OSGIN2	0.614069	0.00118699
SLBP	0.614069	0.00118699
LOC442421	0.613963	0.00119719
TIMM44	0.613927	0.00120193
C18orf19	0.613856	0.00120945
TSN	0.613856	0.00120945
HOXA3	0.613856	0.00120946
C8orf38	0.613786	0.00121702
GEMIN7	0.613786	0.00121703
CLPB	0.613715	0.00122464
PAQR9	0.588759	0.00122568
HEATR6	0.61368	0.00122846
POLR2G	0.61368	0.00122846
EIF5A	0.613644	0.00123231
HIST1H3A	0.610145	0.00123887
APOBEC3A	0.613574	0.00124001
TBC1D23	0.613538	0.00124388
MIPOL1	0.613432	0.00125555
ATXN7L3	0.613397	0.00125946
ISG20L2	0.613397	0.00125946
MRPL2	0.613362	0.00126338
DNAJC6	0.613362	0.00126339
FAM69B	0.613362	0.00126339
SUMO4	0.612831	0.00126728
MRPL13	0.613326	0.00126732
INA	0.613256	0.00127488
ATG3	0.61322	0.00127919
MRPL48	0.61315	0.00128716
NR6A1	0.613079	0.00129518
MGC14436	0.612513	0.00129613
PSIP1	0.613043	0.00129921
DNTTIP2	0.612937	0.00131135
B4GALT5	0.612937	0.00131135
METTL8	0.612902	0.00131541
RMI1	0.612902	0.00131542
UBE2J2	0.612902	0.00131542
DPY30	0.612867	0.00131949
CCNJ	0.612831	0.0013236
MRPS22	0.612796	0.0013277
ATP6V1C1	0.612796	0.00132771
FYTTD1	0.612761	0.00133182
TRMT112	0.612725	0.00133596
PRPSAP1	0.61269	0.00134008
ZNF705D	0.548922	0.00134415
ZBTB12	0.612655	0.00134425
ZW10	0.612655	0.00134425
HES4	0.612584	0.00135259
FARSB	0.612549	0.00135678
GSS	0.612513	0.00136098
STC2	0.612513	0.00136098
ARHGAP33	0.612513	0.00136098
KLF16	0.612443	0.00136942
TTL	0.612407	0.00137365
PDHX	0.612372	0.0013779
CDC123	0.612372	0.0013779
OLA1	0.612372	0.0013779
POP1	0.612337	0.00138216
FXR1	0.612301	0.00138643
ENPP1	0.612301	0.00138643
TNFAIP6	0.61223	0.00139502
BAZ1A	0.612195	0.00139931
DDX18	0.612195	0.00139932
TRAF2	0.612195	0.00139932
NUFIP1	0.61216	0.00140364
HGFAC	0.611771	0.0014048
C1orf159	0.612124	0.00140797
C7orf61	0.612089	0.00141232
MGC45800	0.612054	0.00141417
HIST2H2BA	0.612054	0.00141666
LOC100131726	0.612018	0.00142087
RASGEF1C	0.610392	0.00142089
OR52B2	0.548639	0.00142282
MCAM	0.611983	0.00142543
HOXD13	0.599364	0.00142861
SPDYA	0.611948	0.00142982
C1orf9	0.611912	0.00143423
NXT1	0.611665	0.00146542
LILRP2	0.610569	0.00146611
SV2A	0.611594	0.00147444
WIPI1	0.611594	0.00147444
GZMA	0.611594	0.00147445
DCAF4L2	0.576882	0.00148167
ANKLE2	0.611524	0.00148352
C7orf13	0.611524	0.00148352
ESPN	0.611524	0.00148352
UNC119	0.611524	0.00148352
LDHB	0.611488	0.00148807
G2E3	0.611453	0.00149264
ANKRD36B	0.611453	0.00149264
PEG10	0.611453	0.00149265
SMC3	0.611382	0.00150183
EFCAB3	0.606045	0.00150295
CSH2	0.559279	0.00150427
MRPL38	0.611311	0.00151106
TMEM52	0.611205	0.00152499
CCDC76	0.611135	0.00153435
RHEB	0.611064	0.00154376
HIST1H2AH	0.60456	0.00155148
FBXL19	0.610993	0.00155323
C17orf100	0.610993	0.00155323
KDM1B	0.610852	0.00157232
ZCCHC7	0.610817	0.00157712
PTTG1	0.610817	0.00157713
DNAJC25	0.610781	0.00158194
TWIST1	0.610746	0.00158674
GCLM	0.610746	0.00158677
FAM26F	0.610746	0.00158678
DYSFIP1	0.603747	0.00159172
XRRA1	0.610675	0.00159647
ACOT8	0.610534	0.00161604
CHRNE	0.610534	0.00161605
FAM55C	0.610498	0.00162098
PSMB3	0.610428	0.00163087
WDR8	0.610392	0.00163583
HDAC2	0.610357	0.00164082
CABLES2	0.610357	0.00164082
GAGE4	0.578579	0.00164465
EIF2S2	0.610322	0.0016458
MIER2	0.610322	0.00164582
SYCP2	0.610286	0.00165082
ING1	0.610251	0.00165585
COX8A	0.610251	0.00165585
NEU2	0.547861	0.00166132
NPLOC4	0.61018	0.00166594
NCRNA00176	0.61018	0.00166594
PSMB7	0.61018	0.00166594
CEP152	0.610145	0.001671
CFHR5	0.591128	0.00167374
ZNF341	0.61011	0.00167608
HSPBP1	0.61011	0.00167608
CAPZA1	0.610039	0.00168627
TRIM45	0.610004	0.0016914
FKBP4	0.610004	0.0016914
SLC7A6OS	0.609933	0.00170168
KRR1	0.609933	0.00170168
HNRNPH3	0.609862	0.00171202
DEDD	0.609827	0.00171722
CHCHD3	0.609827	0.00171723
SLC25A10	0.609791	0.00172242
PUS7L	0.609756	0.00172765
TMEM158	0.609685	0.00173814
AURKAIP1	0.60965	0.0017434
LRRC7	0.601803	0.00174366
C6orf120	0.609615	0.00174868
TMEM216	0.609615	0.00174868
GPC6	0.609615	0.00174868
SPATA21	0.589077	0.00175379
ERI3	0.609544	0.00175928
LOC642846	0.609544	0.00175928
BEND6	0.609473	0.00176994
NCR1	0.608908	0.00177389
C2orf61	0.60661	0.00177952
TNFRSF18	0.609403	0.00178066
PHLPP1	0.609367	0.00178604
QTRTD1	0.609297	0.00179685
CLEC2L	0.607317	0.00180303
HGS	0.609226	0.00180772
ABCF2	0.609191	0.00181316
UPF2	0.609191	0.00181317
HIST1H4J	0.609191	0.00181318
C14orf33	0.60912	0.00182413
HIST1H4B	0.603853	0.00183162
C12orf34	0.609049	0.00183514
PSMD2	0.608943	0.00185177
HOOK1	0.608943	0.00185179
ANKRD53	0.608908	0.00185737
KIAA1429	0.608872	0.00186295
ARCN1	0.608837	0.00186855
HS2ST1	0.608837	0.00186856
ZC3H3	0.608766	0.00187981
ALG10	0.608696	0.00189114
IL21	0.594698	0.00189794
CAPZB	0.608625	0.00190253
LMAN1	0.60859	0.00190824
YBX1	0.608554	0.00191397
NPB	0.608484	0.00191851
STAMBP	0.608519	0.00191972
TSG1	0.57211	0.00192128
SLC7A1	0.608413	0.00193705
ALPK2	0.608342	0.00194868
METTL2B	0.608307	0.00195452
RELA	0.608271	0.00196037
LY6K	0.608271	0.00196039
ARFGAP1	0.60813	0.00198397
SNRPB2	0.608059	0.00199585
ATP6V1C2	0.608059	0.00199587
GAPDH	0.608024	0.00200184
CDK17	0.607989	0.00200782
C5orf22	0.607989	0.00200783
CYC1	0.607918	0.00201984
GTF3C3	0.607883	0.00202588
C9orf23	0.607847	0.00203193
WDR66	0.607847	0.00203193
RAD51C	0.607847	0.00203193
RHBDF2	0.607777	0.00204408
NARF	0.607777	0.00204408
FANCM	0.607777	0.00204408
ODF3L2	0.607635	0.0020564
RACGAP1P	0.607671	0.00205766
LSM14B	0.607635	0.00206857
DNAJC2	0.607635	0.00206858
ZNF256	0.607635	0.00206858
SOX30	0.6076	0.00207451
MBD4	0.607565	0.00208092
ACBD7	0.607565	0.00208093
AQP11	0.607494	0.00209334
SLC25A15	0.607494	0.00209335
TTLL4	0.607458	0.00209957
ALDH1L2	0.607423	0.00210583
LOC645676	0.607388	0.00211209
PYCRL	0.607388	0.00211209
SHMT2	0.607352	0.00211838
ZNF229	0.607352	0.00211838
DVL3	0.607352	0.00211838
IRAK1	0.607317	0.00212468
DCK	0.607282	0.00213099
GEMIN8P4	0.607282	0.002131
SPOCK1	0.607282	0.002131
ABI2	0.607246	0.00213733
IMP4	0.607211	0.00214369
AATF	0.60714	0.00215644
ITGA5	0.60714	0.00215645
TMEM106C	0.607105	0.00216283
IL6	0.607105	0.00216284
TPI1	0.607105	0.00216284
CDA	0.60707	0.00216927
CACNG2	0.549099	0.0021714
RPAP3	0.606999	0.00218215
DNAJC11	0.606999	0.00218216
MYLK2	0.606928	0.0021951
RPS2P32	0.606928	0.00219512
GRB2	0.606928	0.00219512
VBP1	0.606928	0.00219512
C8orf45	0.606928	0.00219513
UCHL5	0.606928	0.00219513
FTSJ1	0.606893	0.00220162
PSAT1	0.606858	0.00220816
TRPV3	0.606787	0.00221233
WDR86	0.606787	0.00222126
KLRC1	0.606716	0.00223439
FBXO30	0.606716	0.00223442
KDM2A	0.606716	0.00223443
SOHLH1	0.593213	0.00225419
AGPS	0.606539	0.00226767
EXOSC8	0.606539	0.00226767
ZNF532	0.606504	0.00227438
MRPS7	0.606504	0.00227438
SLC6A15	0.603606	0.00228959
C12orf70	0.606186	0.00229374
C9orf172	0.606398	0.00229458
COBRA1	0.606398	0.00229459
BRDT	0.604949	0.00230006
IL17A	0.596607	0.00230863
ICT1	0.606292	0.00231497
ST20	0.606257	0.00232179
CDK16	0.606221	0.00232863
PRRX2	0.606221	0.00232865
SUPT7L	0.606221	0.00232865
HIST2H3D	0.605974	0.00233473
SEMA5B	0.606186	0.0023355
C10orf12	0.606151	0.00234239
METTL12	0.606151	0.00234239
GCSH	0.606151	0.0023424
SLC4A1AP	0.606115	0.00234927
GTPBP8	0.606115	0.00234929
SGCE	0.606115	0.00234929
PLEKHO1	0.60608	0.00235622
SSR3	0.606045	0.00236315
SFRS3	0.606009	0.00237011
FADS2	0.605974	0.00237708
CNFN	0.605938	0.00238408
DLX6AS	0.60099	0.00238882
RRP1B	0.605903	0.00239108
ZBTB17	0.605832	0.00240517
TMEM70	0.605797	0.00241224
DHX34	0.605797	0.00241224
CLCN2	0.605726	0.00242644
POLR2H	0.605726	0.00242644
CENPJ	0.605726	0.00242644
LOC100271832	0.576953	0.00244075
RAD18	0.605585	0.00245505
DEM1	0.605514	0.00246946
LOC647946	0.605479	0.00247496
ATP13A3	0.605444	0.00248396
C1orf59	0.605444	0.00248398
LILRB2	0.605444	0.00248398
PSMC4	0.605444	0.00248398
BARD1	0.605444	0.00248398
KCNK7	0.605408	0.00249115
XPO6	0.605408	0.00249125
LYPD3	0.605373	0.00249855
YTHDF1	0.605302	0.0025132
KCTD5	0.605232	0.00252793
SFRS1	0.605232	0.00252793
ISG15	0.605232	0.00252794
DARS	0.605161	0.00254273
GDAP2	0.605125	0.00255016
CDH18	0.596112	0.00256645
RBM42	0.605019	0.00257259
SNX4	0.604984	0.0025801
MAGEA3	0.600071	0.00258722
WT1	0.604843	0.00259206
GPR3	0.604878	0.00260277
C12orf41	0.604878	0.00260277
PLEKHG5	0.604878	0.00260277
C16orf73	0.602545	0.00260334
THOC1	0.604843	0.00261033
GTPBP3	0.604843	0.00261035
RIF1	0.604843	0.00261035
ADRM1	0.604807	0.00261797
DHX35	0.604772	0.0026256
WIT1	0.602969	0.00262876
GATSL1	0.604737	0.00263324
KCND2	0.604737	0.00263325
KIAA1257	0.604701	0.00264092
NLE1	0.604666	0.00264862
HCFC1	0.604666	0.00264862
C3orf30	0.600141	0.00266339
FAM128B	0.604595	0.00266404
TMEM93	0.604595	0.00266406
NCRNA00120	0.604595	0.00266407
RLN3	0.602262	0.00266607
OTUB1	0.604525	0.00267959
LSM2	0.604489	0.00268737
DDX10	0.604489	0.00268738
TOP1MT	0.604454	0.0026952
ZNF146	0.604348	0.00271876
HSPA1B	0.604312	0.00272667
HTRA2	0.604206	0.00275046
MRPL36	0.604206	0.00275047
NOP58	0.604171	0.00275844
HSD3B1	0.563379	0.0027667
RAB3B	0.603959	0.00277214
ZNF738	0.6041	0.00277448
NOC3L	0.604065	0.00278252
SUB1	0.604065	0.00278252
PRDM9	0.577872	0.00278948
DGUOK	0.60403	0.00279056
U2AF1	0.60403	0.00279057
HCN3	0.60403	0.00279059
TMEM185B	0.60403	0.00279059
WDYHV1	0.60403	0.00279059
CEBPZ	0.603994	0.00279867
CALY	0.600778	0.00281477
DUSP13	0.603818	0.00282189
SH3GL1	0.603888	0.00282306
PDZD7	0.603853	0.0028312
PRKRIR	0.603853	0.00283122
MRPL19	0.603853	0.00283122
CRISPLD2	0.603853	0.00283122
FOXH1	0.603818	0.00283698
C14orf145	0.603818	0.00283942
AIMP2	0.603747	0.00285585
SLC29A4	0.603747	0.00285586
FAM40B	0.603747	0.00285586
SLC10A4	0.603712	0.00286367
SLC5A10	0.603606	0.0028794
TESK1	0.603606	0.00288901
TNFRSF25	0.603606	0.00288901
PARL	0.60357	0.00289734
PDCD10	0.603535	0.00290572
C4orf21	0.603535	0.00290572
EPHA6	0.602404	0.00291094
ARL16	0.603499	0.0029141
TBC1D10B	0.603499	0.0029141
LOC400696	0.603323	0.00292899
CEND1	0.603429	0.00293075
CEBPG	0.603429	0.00293093
GPR172A	0.603429	0.00293093
SIGLEC10	0.603429	0.00293093
WAC	0.603393	0.00293939
IZUMO1	0.598975	0.00294261
NOL6	0.603358	0.00294786
PLOD1	0.603323	0.00295635
TIAL1	0.603323	0.00295635
FAM133A	0.603075	0.00296533
FRG2C	0.595511	0.00296619
DSP	0.603252	0.00297341
MEA1	0.603217	0.00298196
PSMB5	0.603217	0.00298197
BRMS1	0.603217	0.00298197
MED12L	0.603181	0.00299052
GNB3	0.603181	0.00299056
HMGN2	0.603146	0.00299915
EOMES	0.603111	0.00300779
RELL2	0.603111	0.00300779
AVPR1A	0.603075	0.00301597
SMARCE1	0.60304	0.0030251
NKAIN1	0.602969	0.00304159
THEG	0.599328	0.00306712
GAGE8	0.555709	0.00307303
NOLC1	0.602828	0.00307761
ZCCHC8	0.602828	0.00307762
NUP93	0.602757	0.00309529
CCL4L2	0.602757	0.00309531
RBM14	0.602722	0.00310417
ABCE1	0.602686	0.00311308
ZNF530	0.602686	0.00311308
FRMD8	0.602651	0.003122
DLX5	0.602616	0.00313062
ERGIC2	0.602616	0.00313095
ELAVL3	0.595263	0.00313375
GJD3	0.602545	0.0031489
PRAME	0.602474	0.00316484
ELAVL2	0.602298	0.00316682
KBTBD12	0.602474	0.00316685
METTL1	0.602404	0.0031851
RBM12B	0.602404	0.00318511
FCHO1	0.602404	0.00318511
LCLAT1	0.602333	0.00320332
ZNHIT3	0.602333	0.00320333
KIAA1107	0.602333	0.00320335
RLTPR	0.602333	0.00320335
C11orf73	0.602333	0.00320335
SMN2	0.602333	0.00320335
FLVCR1	0.602298	0.0032125
LOC729668	0.601343	0.00321298
PRPF38A	0.602262	0.00322167
C21orf70	0.602262	0.00322168
RAG1AP1	0.602262	0.00322168
POLE3	0.602192	0.00324009
EIF5AL1	0.602121	0.00325862
NDUFS6	0.602121	0.00325863
MEF2B	0.602086	0.00326792
SEC22B	0.60205	0.00327723
DNAJB11	0.602015	0.00328658
PPFIA3	0.602015	0.00328658
CDH7	0.594309	0.00329522
FBXO46	0.601979	0.00329596
C9orf25	0.601909	0.00331477
HNRNPUL1	0.601909	0.00331477
PIGW	0.601873	0.0033242
FOXG1	0.590385	0.00333299
WDR85	0.601838	0.00333367
SNAP47	0.601838	0.00333367
ALMS1	0.601838	0.00333367
MDC1	0.601803	0.00334315
PSMD4	0.601767	0.00335266
PLOD2	0.601767	0.00335268
KATNA1	0.601767	0.00335268
ARID5A	0.601697	0.00337176
MEX3C	0.601697	0.00337176
RAB22A	0.601697	0.00337177
CEACAM19	0.601697	0.00337178
SRPK1	0.601697	0.00337178
PPP4C	0.601661	0.00338136
C12orf76	0.601591	0.0034006
C11orf24	0.601485	0.00342966
X5.Sep	0.601343	0.00346873
C1orf77	0.601343	0.00346874
ATP4A	0.583846	0.00347368
MLF2	0.601308	0.00347858
MAGEC2	0.592683	0.00348058
COL5A3	0.601273	0.00348844
C7orf33	0.561612	0.0035003
NOL9	0.601202	0.00350823
SFRS13A	0.601166	0.00351815
GTF2H3	0.601096	0.0035381
TMEM195	0.600424	0.00356089
CHAC2	0.600919	0.00358841
RB1CC1	0.600919	0.00358842
GCN1L1	0.600884	0.00359855
ITGA2B	0.600848	0.00360865
PLAA	0.600813	0.00361889
HDGFRP2	0.600778	0.00362912
SUV420H1	0.600742	0.00363934
CTU2	0.600707	0.00364963
KCNK9	0.600212	0.0036576
TNFAIP3	0.600636	0.00367022
TMEM14A	0.600636	0.00367023
CD274	0.600636	0.00367024
MAGED4B	0.600636	0.00367024
TROVE2	0.600636	0.00367024
SRGAP1	0.600636	0.00367024
HNRNPM	0.600601	0.00368057
MT2A	0.600566	0.00369095
NME6	0.60053	0.00370134
TMEM182	0.60053	0.00370135
NUDT21	0.600495	0.00371177
WDR45L	0.600495	0.00371178
SSX2	0.576175	0.00371533
RRP9	0.600424	0.00373269
ZBTB32	0.600424	0.00373269
ODZ3	0.600424	0.00373271
RAD1	0.600389	0.00374318
USP39	0.600353	0.0037537
SSX5	0.575115	0.00375457
EIF2B1	0.600318	0.00376427
PSMD9	0.600283	0.00377487
DCPS	0.600212	0.00379611
GZMK	0.600212	0.00379612
GTF3C2	0.600212	0.00379612
SFXN4	0.600141	0.00381747
RBM4	0.600106	0.00382817
ZACN	0.597526	0.00383399
TIMM8A	0.6	0.00386049
HSPD1	0.599965	0.00387131
CTU1	0.599929	0.00388218
BRMS1L	0.599929	0.00388218
FRG2B	0.585331	0.00388261
NYX	0.57059	0.00389322
GALR2	0.599753	0.00390885
UNK	0.599823	0.00391489
C9orf53	0.587275	0.00391638
ALKBH6	0.599753	0.00393684
SRRT	0.599717	0.00394783
NCBP1	0.599717	0.00394785
LOC541471	0.599717	0.00394785
SART3	0.599717	0.00394785
NOP2	0.599717	0.00394785
ZNF542	0.599717	0.00394786
PWP1	0.599647	0.00396993
COX7A2L	0.599647	0.00396997
FIGNL2	0.599647	0.00396997
RUVBL2	0.599611	0.00398106
LEP	0.599293	0.00400687
CARM1	0.599505	0.00401452
ZNF644	0.599505	0.00401454
HIST1H1D	0.599222	0.00403484
IL1F5	0.599258	0.00404715
HIST2H2BE	0.599364	0.00405953
SECTM1	0.599364	0.00405954
EBNA1BP2	0.599364	0.00405955
TXNDC2	0.599187	0.00406108
TRIM28	0.599293	0.0040822
CXCL13	0.599293	0.00408221
TIMM17B	0.599293	0.00408222
CXorf61	0.597773	0.0040878
HNRNPF	0.599258	0.00409359
METTL5	0.599222	0.00410501
HAUS7	0.599187	0.00411644
GDI1	0.599152	0.00412787
SNRPD2	0.599152	0.00412788
C3orf17	0.599152	0.0041279
CPSF7	0.599152	0.00412791
MAGEA4	0.587204	0.00413671
COPS5	0.599081	0.00415091
TEX15	0.596394	0.00417186
RTN4RL2	0.59901	0.00417406
ZNF765	0.59901	0.00417406
ADAM30	0.53602	0.00419411
PTH2	0.540368	0.00419746
C5orf46	0.598586	0.00423664
LOC100128191	0.598798	0.00424412
PMAIP1	0.598798	0.00424412
KIAA1958	0.598798	0.00424414
SOCS3	0.598798	0.00424414
FAM132A	0.598763	0.00425503
TNNC2	0.598763	0.00425584
IPO5	0.598763	0.00425591
CTNNBL1	0.598763	0.00425591
MOBKL1B	0.598727	0.00426772
PICALM	0.598727	0.00426773
TIPRL	0.598621	0.00430332
UBE3C	0.598621	0.00430334
DIRC1	0.593178	0.00431007
EVX2	0.540226	0.00431316
SERBP1	0.598586	0.00431524
IGF2BP3	0.598586	0.00431527
DR1	0.598551	0.00432721
HNRNPU	0.598551	0.00432721
EHMT1	0.598551	0.00432722
SERPINE1	0.598515	0.00433921
HELB	0.598445	0.00436329
CCDC88A	0.598445	0.00436329
RAX	0.585507	0.00436954
PPFIA1	0.598409	0.00437536
LOC286359	0.547367	0.00437686
C17orf74	0.565394	0.00437806
ZNF286B	0.598374	0.00438746
METTL4	0.598303	0.00441175
FAM127B	0.598303	0.00441176
SHKBP1	0.598303	0.00441176
ABT1	0.598268	0.00442396
[truncated: 2,194 more rows]

## Sheet: Table S3
Table S3. A list of pathways highly associated with increased TMB in the Discovery-LUAD cohort (AUC>0.65, P<0.0001).
Overlap Results
Collection(s):	CP:KEGG
# overlaps shown:	20
# genesets in collections:	186
# genes in comparison (n):	566
# genes in universe (N):	45956
Gene Set Name	# Genes in Gene Set (K)	Description	# Genes in Overlap (k)	k/K	p-value	FDR q-value
KEGG_DNA_REPLICATION	36	DNA replication	16	0.4444	1.32e-21	1.23e-19
KEGG_MISMATCH_REPAIR	23	Mismatch repair	8	0.3478	2.1e-10	7.81e-09
KEGG_CELL_CYCLE	128	Cell cycle	38	0.2969	1.41e-41	2.62e-39
KEGG_HOMOLOGOUS_RECOMBINATION	28	Homologous recombination	8	0.2857	1.26e-09	3.91e-08
KEGG_BASE_EXCISION_REPAIR	35	Base excision repair	8	0.2286	8.85e-09	2.06e-07
KEGG_PROGESTERONE_MEDIATED_OOCYTE_MATURATION	86	Progesterone-mediated oocyte maturation	13	0.1512	5.02e-11	2.33e-09
KEGG_OOCYTE_MEIOSIS	114	Oocyte meiosis	17	0.1491	6.72e-14	4.17e-12
KEGG_P53_SIGNALING_PATHWAY	69	p53 signaling pathway	10	0.1449	1.32e-08	2.72e-07
KEGG_NUCLEOTIDE_EXCISION_REPAIR	44	Nucleotide excision repair	6	0.1364	1.61e-05	0.0002
KEGG_BLADDER_CANCER	42	Bladder cancer	5	0.119	0.000163	0.00168
KEGG_CYSTEINE_AND_METHIONINE_METABOLISM	34	Cysteine and methionine metabolism	4	0.1176	0.000788	0.00732
KEGG_PYRIMIDINE_METABOLISM	98	Pyrimidine metabolism	11	0.1122	3.83e-08	7.12e-07
KEGG_SPLICEOSOME	128	Spliceosome	13	0.1016	7.63e-09	2.03e-07
KEGG_PANCREATIC_CANCER	70	Pancreatic cancer	7	0.1	2.54e-05	0.000295
KEGG_SMALL_CELL_LUNG_CANCER	84	Small cell lung cancer	8	0.0952	9.67e-06	0.000138
KEGG_NON_SMALL_CELL_LUNG_CANCER	54	Non-small cell lung cancer	5	0.0926	0.000535	0.00524
KEGG_PROSTATE_CANCER	89	Prostate cancer	8	0.0899	1.48e-05	0.000197
KEGG_SYSTEMIC_LUPUS_ERYTHEMATOSUS	140	Systemic lupus erythematosus	11	0.0786	1.46e-06	2.46e-05
KEGG_PURINE_METABOLISM	159	Purine metabolism	10	0.0629	3.07e-05	0.000336
KEGG_PATHWAYS_IN_CANCER	328	Pathways in cancer	16	0.0488	3.96e-06	6.14e-05
Gene/Gene Set Overlap Matrix
Entrez Gene Id	Gene Symbol	Gene Description	KEGG_CELL_CYCLE	KEGG_DNA_REPLICATION	KEGG_OOCYTE_MEIOSIS	KEGG_PROGESTERONE_MEDIATED_OOCYTE_MATURATION	KEGG_MISMATCH_REPAIR	KEGG_HOMOLOGOUS_RECOMBINATION	KEGG_SPLICEOSOME	KEGG_BASE_EXCISION_REPAIR	KEGG_P53_SIGNALING_PATHWAY	KEGG_PYRIMIDINE_METABOLISM	KEGG_SYSTEMIC_LUPUS_ERYTHEMATOSUS	KEGG_PATHWAYS_IN_CANCER	KEGG_SMALL_CELL_LUNG_CANCER	KEGG_PROSTATE_CANCER	KEGG_NUCLEOTIDE_EXCISION_REPAIR	KEGG_PANCREATIC_CANCER	KEGG_PURINE_METABOLISM	KEGG_BLADDER_CANCER	KEGG_NON_SMALL_CELL_LUNG_CANCER	KEGG_CYSTEINE_AND_METHIONINE_METABOLISM
5111	PCNA	proliferating cell nuclear antigen	KEGG_CELL_CYCLE	KEGG_DNA_REPLICATION			KEGG_MISMATCH_REPAIR			KEGG_BASE_EXCISION_REPAIR							KEGG_NUCLEOTIDE_EXCISION_REPAIR
4171	MCM2	minichromosome maintenance complex component 2	KEGG_CELL_CYCLE	KEGG_DNA_REPLICATION
4173	MCM4	minichromosome maintenance complex component 4	KEGG_CELL_CYCLE	KEGG_DNA_REPLICATION
4175	MCM6	minichromosome maintenance complex component 6	KEGG_CELL_CYCLE	KEGG_DNA_REPLICATION
4176	MCM7	minichromosome maintenance complex component 7	KEGG_CELL_CYCLE	KEGG_DNA_REPLICATION
1017	CDK2	cyclin-dependent kinase 2	KEGG_CELL_CYCLE		KEGG_OOCYTE_MEIOSIS	KEGG_PROGESTERONE_MEDIATED_OOCYTE_MATURATION					KEGG_P53_SIGNALING_PATHWAY			KEGG_PATHWAYS_IN_CANCER	KEGG_SMALL_CELL_LUNG_CANCER	KEGG_PROSTATE_CANCER
983	CDK1	cyclin-dependent kinase 1	KEGG_CELL_CYCLE		KEGG_OOCYTE_MEIOSIS	KEGG_PROGESTERONE_MEDIATED_OOCYTE_MATURATION					KEGG_P53_SIGNALING_PATHWAY
891	CCNB1	cyclin B1	KEGG_CELL_CYCLE		KEGG_OOCYTE_MEIOSIS	KEGG_PROGESTERONE_MEDIATED_OOCYTE_MATURATION					KEGG_P53_SIGNALING_PATHWAY
9133	CCNB2	cyclin B2	KEGG_CELL_CYCLE		KEGG_OOCYTE_MEIOSIS	KEGG_PROGESTERONE_MEDIATED_OOCYTE_MATURATION					KEGG_P53_SIGNALING_PATHWAY
10459	MAD2L2	MAD2 mitotic arrest deficient-like 2 (yeast)	KEGG_CELL_CYCLE		KEGG_OOCYTE_MEIOSIS	KEGG_PROGESTERONE_MEDIATED_OOCYTE_MATURATION
4085	MAD2L1	MAD2 mitotic arrest deficient-like 1 (yeast)	KEGG_CELL_CYCLE		KEGG_OOCYTE_MEIOSIS	KEGG_PROGESTERONE_MEDIATED_OOCYTE_MATURATION
5347	PLK1	polo-like kinase 1	KEGG_CELL_CYCLE		KEGG_OOCYTE_MEIOSIS	KEGG_PROGESTERONE_MEDIATED_OOCYTE_MATURATION
699	BUB1	budding uninhibited by benzimidazoles 1 homolog (yeast)	KEGG_CELL_CYCLE		KEGG_OOCYTE_MEIOSIS	KEGG_PROGESTERONE_MEDIATED_OOCYTE_MATURATION
9088	PKMYT1	protein kinase, membrane associated tyrosine/threonine 1	KEGG_CELL_CYCLE		KEGG_OOCYTE_MEIOSIS	KEGG_PROGESTERONE_MEDIATED_OOCYTE_MATURATION
995	CDC25C	cell division cycle 25 homolog C (S. pombe)	KEGG_CELL_CYCLE		KEGG_OOCYTE_MEIOSIS	KEGG_PROGESTERONE_MEDIATED_OOCYTE_MATURATION
898	CCNE1	cyclin E1	KEGG_CELL_CYCLE		KEGG_OOCYTE_MEIOSIS						KEGG_P53_SIGNALING_PATHWAY			KEGG_PATHWAYS_IN_CANCER	KEGG_SMALL_CELL_LUNG_CANCER	KEGG_PROSTATE_CANCER
9134	CCNE2	cyclin E2	KEGG_CELL_CYCLE		KEGG_OOCYTE_MEIOSIS						KEGG_P53_SIGNALING_PATHWAY			KEGG_PATHWAYS_IN_CANCER	KEGG_SMALL_CELL_LUNG_CANCER	KEGG_PROSTATE_CANCER
991	CDC20	cell division cycle 20 homolog (S. cerevisiae)	KEGG_CELL_CYCLE		KEGG_OOCYTE_MEIOSIS
9700	ESPL1	extra spindle pole bodies homolog 1 (S. cerevisiae)	KEGG_CELL_CYCLE		KEGG_OOCYTE_MEIOSIS
890	CCNA2	cyclin A2	KEGG_CELL_CYCLE			KEGG_PROGESTERONE_MEDIATED_OOCYTE_MATURATION
993	CDC25A	cell division cycle 25 homolog A (S. pombe)	KEGG_CELL_CYCLE			KEGG_PROGESTERONE_MEDIATED_OOCYTE_MATURATION
1111	CHEK1	CHK1 checkpoint homolog (S. pombe)	KEGG_CELL_CYCLE								KEGG_P53_SIGNALING_PATHWAY
11200	CHEK2	CHK2 checkpoint homolog (S. pombe)	KEGG_CELL_CYCLE								KEGG_P53_SIGNALING_PATHWAY
1869	E2F1	E2F transcription factor 1	KEGG_CELL_CYCLE											KEGG_PATHWAYS_IN_CANCER	KEGG_SMALL_CELL_LUNG_CANCER	KEGG_PROSTATE_CANCER		KEGG_PANCREATIC_CANCER		KEGG_BLADDER_CANCER	KEGG_NON_SMALL_CELL_LUNG_CANCER
1870	E2F2	E2F transcription factor 2	KEGG_CELL_CYCLE											KEGG_PATHWAYS_IN_CANCER	KEGG_SMALL_CELL_LUNG_CANCER	KEGG_PROSTATE_CANCER		KEGG_PANCREATIC_CANCER		KEGG_BLADDER_CANCER	KEGG_NON_SMALL_CELL_LUNG_CANCER
1871	E2F3	E2F transcription factor 3	KEGG_CELL_CYCLE											KEGG_PATHWAYS_IN_CANCER	KEGG_SMALL_CELL_LUNG_CANCER	KEGG_PROSTATE_CANCER		KEGG_PANCREATIC_CANCER		KEGG_BLADDER_CANCER	KEGG_NON_SMALL_CELL_LUNG_CANCER
6502	SKP2	S-phase kinase-associated protein 2 (p45)	KEGG_CELL_CYCLE											KEGG_PATHWAYS_IN_CANCER	KEGG_SMALL_CELL_LUNG_CANCER
5933	RBL1	retinoblastoma-like 1 (p107)	KEGG_CELL_CYCLE
10926	DBF4	DBF4 homolog (S. cerevisiae)	KEGG_CELL_CYCLE
23594	ORC6	origin recognition complex, subunit 6	KEGG_CELL_CYCLE
4998	ORC1	origin recognition complex, subunit 1	KEGG_CELL_CYCLE
5885	RAD21	RAD21 homolog (S. pombe)	KEGG_CELL_CYCLE
701	BUB1B	budding uninhibited by benzimidazoles 1 homolog beta (yeast)	KEGG_CELL_CYCLE
7029	TFDP2	transcription factor Dp-2 (E2F dimerization partner 2)	KEGG_CELL_CYCLE
7272	TTK	TTK protein kinase	KEGG_CELL_CYCLE
8317	CDC7	cell division cycle 7 homolog (S. cerevisiae)	KEGG_CELL_CYCLE
8318	CDC45	cell division cycle 45 homolog (S. cerevisiae)	KEGG_CELL_CYCLE
990	CDC6	cell division cycle 6 homolog (S. cerevisiae)	KEGG_CELL_CYCLE
3978	LIG1	ligase I, DNA, ATP-dependent		KEGG_DNA_REPLICATION			KEGG_MISMATCH_REPAIR			KEGG_BASE_EXCISION_REPAIR							KEGG_NUCLEOTIDE_EXCISION_REPAIR
5983	RFC3	replication factor C (activator 1) 3, 38kDa		KEGG_DNA_REPLICATION			KEGG_MISMATCH_REPAIR										KEGG_NUCLEOTIDE_EXCISION_REPAIR
5984	RFC4	replication factor C (activator 1) 4, 37kDa		KEGG_DNA_REPLICATION			KEGG_MISMATCH_REPAIR										KEGG_NUCLEOTIDE_EXCISION_REPAIR
5985	RFC5	replication factor C (activator 1) 5, 36.5kDa		KEGG_DNA_REPLICATION			KEGG_MISMATCH_REPAIR										KEGG_NUCLEOTIDE_EXCISION_REPAIR
5427	POLE2	polymerase (DNA directed), epsilon 2 (p59 subunit)		KEGG_DNA_REPLICATION						KEGG_BASE_EXCISION_REPAIR		KEGG_PYRIMIDINE_METABOLISM					KEGG_NUCLEOTIDE_EXCISION_REPAIR		KEGG_PURINE_METABOLISM
2237	FEN1	flap structure-specific endonuclease 1		KEGG_DNA_REPLICATION						KEGG_BASE_EXCISION_REPAIR
23649	POLA2	polymerase (DNA directed), alpha 2 (70kD subunit)		KEGG_DNA_REPLICATION								KEGG_PYRIMIDINE_METABOLISM							KEGG_PURINE_METABOLISM
5557	PRIM1	primase, DNA, polypeptide 1 (49kDa)		KEGG_DNA_REPLICATION								KEGG_PYRIMIDINE_METABOLISM							KEGG_PURINE_METABOLISM
5558	PRIM2	primase, DNA, polypeptide 2 (58kDa)		KEGG_DNA_REPLICATION								KEGG_PYRIMIDINE_METABOLISM							KEGG_PURINE_METABOLISM
10535	RNASEH2A	ribonuclease H2, subunit A		KEGG_DNA_REPLICATION
1763	DNA2	DNA replication helicase 2 homolog (yeast)		KEGG_DNA_REPLICATION
151648	SGOL1	shugoshin-like 1 (S. pombe)			KEGG_OOCYTE_MEIOSIS
26271	FBXO5	F-box protein 5			KEGG_OOCYTE_MEIOSIS
6790	AURKA	aurora kinase A			KEGG_OOCYTE_MEIOSIS
673	BRAF	v-raf murine sarcoma viral oncogene homolog B1				KEGG_PROGESTERONE_MEDIATED_OOCYTE_MATURATION								KEGG_PATHWAYS_IN_CANCER		KEGG_PROSTATE_CANCER		KEGG_PANCREATIC_CANCER		KEGG_BLADDER_CANCER	KEGG_NON_SMALL_CELL_LUNG_CANCER
2956	MSH6	mutS homolog 6 (E. coli)					KEGG_MISMATCH_REPAIR							KEGG_PATHWAYS_IN_CANCER
4436	MSH2	mutS homolog 2, colon cancer, nonpolyposis type 1 (E. coli)					KEGG_MISMATCH_REPAIR							KEGG_PATHWAYS_IN_CANCER
9156	EXO1	exonuclease 1					KEGG_MISMATCH_REPAIR
5888	RAD51	RAD51 homolog (S. cerevisiae)						KEGG_HOMOLOGOUS_RECOMBINATION						KEGG_PATHWAYS_IN_CANCER				KEGG_PANCREATIC_CANCER
675	BRCA2	breast cancer 2, early onset						KEGG_HOMOLOGOUS_RECOMBINATION						KEGG_PATHWAYS_IN_CANCER				KEGG_PANCREATIC_CANCER
4361	MRE11A	MRE11 meiotic recombination 11 homolog A (S. cerevisiae)						KEGG_HOMOLOGOUS_RECOMBINATION
146956	EME1	essential meiotic endonuclease 1 homolog 1 (S. pombe)						KEGG_HOMOLOGOUS_RECOMBINATION
25788	RAD54B	RAD54 homolog B (S. cerevisiae)						KEGG_HOMOLOGOUS_RECOMBINATION
641	BLM	Bloom syndrome, RecQ helicase-like						KEGG_HOMOLOGOUS_RECOMBINATION
7516	XRCC2	X-ray repair complementing defective repair in Chinese hamster cells 2						KEGG_HOMOLOGOUS_RECOMBINATION
8438	RAD54L	RAD54-like (S. cerevisiae)						KEGG_HOMOLOGOUS_RECOMBINATION
6628	SNRPB	small nuclear ribonucleoprotein polypeptides B and B1							KEGG_SPLICEOSOME				KEGG_SYSTEMIC_LUPUS_ERYTHEMATOSUS
6632	SNRPD1	small nuclear ribonucleoprotein D1 polypeptide 16kDa							KEGG_SPLICEOSOME				KEGG_SYSTEMIC_LUPUS_ERYTHEMATOSUS
10189	THOC4	THO complex 4							KEGG_SPLICEOSOME
10992	SF3B2	splicing factor 3b, subunit 2, 145kDa							KEGG_SPLICEOSOME
23350	U2SURP	U2 snRNP-associated SURP domain containing							KEGG_SPLICEOSOME
4116	MAGOH	mago-nashi homolog, proliferation-associated (Drosophila)							KEGG_SPLICEOSOME
57461	ISY1	ISY1 splicing factor homolog (S. cerevisiae)							KEGG_SPLICEOSOME
6627	SNRPA1	small nuclear ribonucleoprotein polypeptide A'							KEGG_SPLICEOSOME
6636	SNRPF	small nuclear ribonucleoprotein polypeptide F							KEGG_SPLICEOSOME
84991	RBM17	RNA binding motif protein 17							KEGG_SPLICEOSOME
8683	SRSF9	serine/arginine-rich splicing factor 9							KEGG_SPLICEOSOME
9128	PRPF4	PRP4 pre-mRNA processing factor 4 homolog (yeast)							KEGG_SPLICEOSOME
9775	EIF4A3	eukaryotic translation initiation factor 4A3							KEGG_SPLICEOSOME
7374	UNG	uracil-DNA glycosylase								KEGG_BASE_EXCISION_REPAIR
3980	LIG3	ligase III, DNA, ATP-dependent								KEGG_BASE_EXCISION_REPAIR
55247	NEIL3	nei endonuclease VIII-like 3 (E. coli)								KEGG_BASE_EXCISION_REPAIR
6996	TDG	thymine-DNA glycosylase								KEGG_BASE_EXCISION_REPAIR
6241	RRM2	ribonucleotide reductase M2									KEGG_P53_SIGNALING_PATHWAY	KEGG_PYRIMIDINE_METABOLISM							KEGG_PURINE_METABOLISM
51512	GTSE1	G-2 and S-phase expressed 1									KEGG_P53_SIGNALING_PATHWAY
10622	POLR3G	polymerase (RNA) III (DNA directed) polypeptide G (32kD)										KEGG_PYRIMIDINE_METABOLISM							KEGG_PURINE_METABOLISM
4830	NME1	non-metastatic cells 1, protein (NM23A) expressed in										KEGG_PYRIMIDINE_METABOLISM							KEGG_PURINE_METABOLISM
7298	TYMS	thymidylate synthetase										KEGG_PYRIMIDINE_METABOLISM
7083	TK1	thymidine kinase 1, soluble										KEGG_PYRIMIDINE_METABOLISM
1503	CTPS	CTP synthase										KEGG_PYRIMIDINE_METABOLISM
1841	DTYMK	deoxythymidylate kinase (thymidylate kinase)										KEGG_PYRIMIDINE_METABOLISM
3458	IFNG	interferon, gamma											KEGG_SYSTEMIC_LUPUS_ERYTHEMATOSUS
126961	HIST2H3C	histone cluster 2, H3c											KEGG_SYSTEMIC_LUPUS_ERYTHEMATOSUS
3014	H2AFX	H2A histone family, member X											KEGG_SYSTEMIC_LUPUS_ERYTHEMATOSUS
8337	HIST2H2AA3	histone cluster 2, H2aa3											KEGG_SYSTEMIC_LUPUS_ERYTHEMATOSUS
8338	HIST2H2AC	histone cluster 2, H2ac											KEGG_SYSTEMIC_LUPUS_ERYTHEMATOSUS
8339	HIST1H2BG	histone cluster 1, H2bg											KEGG_SYSTEMIC_LUPUS_ERYTHEMATOSUS
8343	HIST1H2BF	histone cluster 1, H2bf											KEGG_SYSTEMIC_LUPUS_ERYTHEMATOSUS
8348	HIST1H2BO	histone cluster 1, H2bo											KEGG_SYSTEMIC_LUPUS_ERYTHEMATOSUS
8970	HIST1H2BJ	histone cluster 1, H2bj											KEGG_SYSTEMIC_LUPUS_ERYTHEMATOSUS
1163	CKS1B	CDC28 protein kinase regulatory subunit 1B												KEGG_PATHWAYS_IN_CANCER	KEGG_SMALL_CELL_LUNG_CANCER
4893	NRAS	neuroblastoma RAS viral (v-ras) oncogene homolog												KEGG_PATHWAYS_IN_CANCER		KEGG_PROSTATE_CANCER				KEGG_BLADDER_CANCER	KEGG_NON_SMALL_CELL_LUNG_CANCER
5881	RAC3	ras-related C3 botulinum toxin substrate 3 (rho family, small GTP binding protein Rac3)												KEGG_PATHWAYS_IN_CANCER				KEGG_PANCREATIC_CANCER
332	BIRC5	baculoviral IAP repeat containing 5												KEGG_PATHWAYS_IN_CANCER
8833	GMPS	guanine monphosphate synthetase																	KEGG_PURINE_METABOLISM
5471	PPAT	phosphoribosyl pyrophosphate amidotransferase																	KEGG_PURINE_METABOLISM
10606	PAICS	phosphoribosylaminoimidazole carboxylase, phosphoribosylaminoimidazole succinocarboxamide synthetase																	KEGG_PURINE_METABOLISM
6723	SRM	spermidine synthase																				KEGG_CYSTEINE_AND_METHIONINE_METABOLISM
875	CBS	cystathionine-beta-synthase																				KEGG_CYSTEINE_AND_METHIONINE_METABOLISM
1788	DNMT3A	DNA (cytosine-5-)-methyltransferase 3 alpha																				KEGG_CYSTEINE_AND_METHIONINE_METABOLISM
1789	DNMT3B	DNA (cytosine-5-)-methyltransferase 3 beta																				KEGG_CYSTEINE_AND_METHIONINE_METABOLISM
11065	UBE2C	ubiquitin-conjugating enzyme E2C
27338	UBE2S	ubiquitin-conjugating enzyme E2S
54926	UBE2R2	ubiquitin-conjugating enzyme E2R 2
672	BRCA1	breast cancer 1, early onset
997	CDC34	cell division cycle 34 homolog (S. cerevisiae)
10382	TUBB4A	tubulin, beta 4A class IVa
203068	TUBB	tubulin, beta class I
84790	TUBA1C	tubulin, alpha 1c
10672	GNA13	guanine nucleotide binding protein (G protein), alpha 13
8936	WASF1	WAS protein family, member 1
128239	IQGAP3	IQ motif containing GTPase activating protein 3
5217	PFN2	profilin 2
81624	DIAPH3	diaphanous homolog 3 (Drosophila)
6198	RPS6KB1	ribosomal protein S6 kinase, 70kDa, polypeptide 1
1978	EIF4EBP1	eukaryotic translation initiation factor 4E binding protein 1
3002	GZMB	granzyme B (granzyme 2, cytotoxic T-lymphocyte-associated serine esterase 1)
3805	KIR2DL4	killer cell immunoglobulin-like receptor, two domains, long cytoplasmic tail, 4
2643	GCH1	GTP cyclohydrolase 1
8836	GGH	gamma-glutamyl hydrolase (conjugase, folylpolygammaglutamyl hydrolase)
6874	TAF4	TAF4 RNA polymerase II, TATA box binding protein (TBP)-associated factor, 135kDa
2960	GTF2E1	general transcription factor IIE, polypeptide 1, alpha 56kDa
6877	TAF5	TAF5 RNA polymerase II, TATA box binding protein (TBP)-associated factor, 100kDa
8877	SPHK1	sphingosine kinase 1
9047	SH2D2A	SH2 domain containing 2A
387893	SETD8	SET domain containing (lysine methyltransferase) 8
6839	SUV39H1	suppressor of variegation 3-9 homolog 1 (Drosophila)
79723	SUV39H2	suppressor of variegation 3-9 homolog 2 (Drosophila)
10797	MTHFD2	methylenetetrahydrofolate dehydrogenase (NADP+ dependent) 2, methenyltetrahydrofolate cyclohydrolase
6868	ADAM17	ADAM metallopeptidase domain 17
10683	DLL3	delta-like 3 (Drosophila)
9253	NUMBL	numb homolog (Drosophila)-like
5717	PSMD11	proteasome (prosome, macropain) 26S subunit, non-ATPase, 11
5718	PSMD12	proteasome (prosome, macropain) 26S subunit, non-ATPase, 12
219988	PATL1	protein associated with topoisomerase II homolog 1 (yeast)
23404	EXOSC2	exosome component 2
51010	EXOSC3	exosome component 3
6615	SNAI1	snail homolog 1 (Drosophila)
55627	SMPD4	sphingomyelin phosphodiesterase 4, neutral membrane (neutral sphingomyelinase-3)
5831	PYCR1	pyrroline-5-carboxylate reductase 1
3627	CXCL10	chemokine (C-X-C motif) ligand 10
4283	CXCL9	chemokine (C-X-C motif) ligand 9
3925	STMN1	stathmin 1
5871	MAP4K2	mitogen-activated protein kinase kinase kinase kinase 2
3595	IL12RB2	interleukin 12 receptor, beta 2
8607	RUVBL1	RuvB-like 1 (E. coli)
6752	SSTR2	somatostatin receptor 2
1515	CTSL2	cathepsin L2
924	CD7	CD7 molecule
55176	SEC61A2	Sec61 alpha 2 subunit (S. cerevisiae)
10452	TOMM40	translocase of outer mitochondrial membrane 40 homolog (yeast)
83756	TAS1R3	taste receptor, type 1, member 3
8813	DPM1	dolichyl-phosphate mannosyltransferase polypeptide 1, catalytic subunit
2584	GALK1	galactokinase 1
1371	CPOX	coproporphyrinogen oxidase
47	ACLY	ATP citrate lyase
22934	RPIA	ribose 5-phosphate isomerase A
3992	FADS1	fatty acid desaturase 1
23590	PDSS1	prenyl (decaprenyl) diphosphate synthase, subunit 1
10024	TROAP	trophinin associated protein (tastin)
10036	CHAF1A	chromatin assembly factor 1, subunit A (p150)
10198	MPHOSPH9	M-phase phosphoprotein 9
10212	DDX39A	DEAD (Asp-Glu-Ala-Asp) box polypeptide 39A
10293	TRAIP	TRAF interacting protein
1033	CDKN3	cyclin-dependent kinase inhibitor 3
10403	NDC80	NDC80 homolog, kinetochore complex component (S. cerevisiae)
10460	TACC3	transforming, acidic coiled-coil containing protein 3
10466	COG5	component of oligomeric golgi complex 5
10484	SEC23A	Sec23 homolog A (S. cerevisiae)
1058	CENPA	centromere protein A
10589	DRAP1	DR1-associated protein 1 (negative cofactor 2 alpha)
10592	SMC2	structural maintenance of chromosomes 2
10609	LEPREL4	leprecan-like 4
10615	SPAG5	sperm associated antigen 5
1062	CENPE	centromere protein E, 312kDa
1063	CENPF	centromere protein F, 350/400kDa (mitosin)
10635	RAD51AP1	RAD51 associated protein 1
10650	SLMO1	slowmo homolog 1 (Drosophila)
10712	FAM189B	family with sequence similarity 189, member B
10721	POLQ	polymerase (DNA directed), theta
10733	PLK4	polo-like kinase 4
10761	PLAC1	placenta-specific 1
10799	RPP40	ribonuclease P/MRP 40kDa subunit
10884	MRPS30	mitochondrial ribosomal protein S30
11004	KIF2C	kinesin family member 2C
11026	LILRA3	leukocyte immunoglobulin-like receptor, subfamily A (without TM domain), member 3
11073	TOPBP1	topoisomerase (DNA) II binding protein 1
11130	ZWINT	ZW10 interactor
11165	NUDT3	nudix (nucleoside diphosphate linked moiety X)-type motif 3
11169	WDHD1	WD repeat and HMG-box DNA binding protein 1
11222	MRPL3	mitochondrial ribosomal protein L3
11260	XPOT	exportin, tRNA (nuclear export receptor for tRNAs)
11270	NRM	nurim (nuclear envelope membrane protein)
112950	MED8	mediator complex subunit 8
113115	FAM54A	family with sequence similarity 54, member A
113130	CDCA5	cell division cycle associated 5
11339	OIP5	Opa interacting protein 5
115004	MB21D1	Mab-21 domain containing 1
115024	NT5C3L	5'-nucleotidase, cytosolic III-like
115353	LRRC42	leucine rich repeat containing 42
115362	GBP5	guanylate binding protein 5
1155	TBCB	tubulin folding cofactor B
116039	OSR2	odd-skipped related 2 (Drosophila)
116225	ZMYND19	zinc finger, MYND-type containing 19
116461	TSEN15	tRNA splicing endonuclease 15 homolog (S. cerevisiae)
116832	RPL39L	ribosomal protein L39-like
121268	RHEBL1	Ras homolog enriched in brain like 1
121642	ALKBH2	alkB, alkylation repair homolog 2 (E. coli)
126526	C19orf47	chromosome 19 open reading frame 47
127602	DNAH14	dynein, axonemal, heavy chain 14
131076	CCDC58	coiled-coil domain containing 58
135458	HUS1B	HUS1 checkpoint homolog b (S. pombe)
138639	PTPDC1	protein tyrosine phosphatase domain containing 1
140707	BRI3BP	BRI3 binding protein
1434	CSE1L	CSE1 chromosome segregation 1-like (yeast)
144097	C11orf84	chromosome 11 open reading frame 84
144486	LOC144486	uncharacterized LOC144486
146909	KIF18B	kinesin family member 18B
147700	KLC3	kinesin light chain 3
147804	LOC147804	tropomyosin 3 pseudogene
147841	SPC24	SPC24, NDC80 kinetochore complex component, homolog (S. cerevisiae)
1479	CSTF3	cleavage stimulation factor, 3' pre-RNA, subunit 3, 77kDa
150468	CKAP2L	cytoskeleton associated protein 2-like
151188	ARL6IP6	ADP-ribosylation-like factor 6 interacting protein 6
151246	SGOL2	shugoshin-like 2 (S. pombe)
151507	MSL3P1	male-specific lethal 3 homolog (Drosophila) pseudogene 1
152559	PAQR3	progestin and adipoQ receptor family member III
154467	CCDC167	coiled-coil domain containing 167
157313	CDCA2	cell division cycle associated 2
157570	ESCO2	establishment of cohesion 1 homolog 2 (S. cerevisiae)
160897	GPR180	G protein-coupled receptor 180
162681	C18orf54	chromosome 18 open reading frame 54
163786	SASS6	spindle assembly 6 homolog (C. elegans)
165055	CCDC138	coiled-coil domain containing 138
165324	UBXN2A	UBX domain protein 2A
1690	COCH	coagulation factor C homolog, cochlin (Limulus polyphemus)
169714	QSOX2	quiescin Q6 sulfhydryl oxidase 2
1802	DPH2	DPH2 homolog (S. cerevisiae)
1820	ARID3A	AT rich interactive domain 3A (BRIGHT-like)
1894	ECT2	epithelial cell transforming sequence 2 oncogene
192111	PGAM5	phosphoglycerate mutase family member 5
1951	CELSR3	cadherin, EGF LAG seven-pass G-type receptor 3 (flamingo homolog, Drosophila)
195828	ZNF367	zinc finger protein 367
200933	FBXO45	F-box protein 45
201299	RDM1	RAD52 motif 1
201725	C4orf46	chromosome 4 open reading frame 46
2146	EZH2	enhancer of zeste homolog 2 (Drosophila)
2175	FANCA	Fanconi anemia, complementation group A
2187	FANCB	Fanconi anemia, complementation group B
2189	FANCG	Fanconi anemia, complementation group G
220042	C11orf82	chromosome 11 open reading frame 82
220134	SKA1	spindle and kinetochore associated complex subunit 1
221079	ARL5B	ADP-ribosylation factor-like 5B
221150	SKA3	spindle and kinetochore associated complex subunit 3
221710	C6orf228	chromosome 6 open reading frame 228
221914	GPC2	glypican 2
222229	LRWD1	leucine-rich repeats and WD repeat domain containing 1
22823	MTF2	metal response element binding transcription factor 2
22917	ZP1	zona pellucida glycoprotein 1 (sperm receptor)
22919	MAPRE1	microtubule-associated protein, RP/EB family, member 1
22948	CCT5	chaperonin containing TCP1, subunit 5 (epsilon)
22974	TPX2	TPX2, microtubule-associated, homolog (Xenopus laevis)
22983	MAST1	microtubule associated serine/threonine kinase 1
2305	FOXM1	forkhead box M1
23109	DDN	dendrin
23160	WDR43	WD repeat domain 43
23210	JMJD6	jumonji domain containing 6
23234	DNAJC9	DnaJ (Hsp40) homolog, subfamily C, member 9
23310	NCAPD3	non-SMC condensin II complex, subunit D3
23397	NCAPH	non-SMC condensin I complex, subunit H
23518	R3HDM1	R3H domain containing 1
23560	GTPBP4	GTP binding protein 4
24137	KIF4A	kinesin family member 4A
246778	IL27	interleukin 27
2491	CENPI	centromere protein I
255057	C19orf26	chromosome 19 open reading frame 26
256126	SYCE2	synaptonemal complex central element protein 2
25879	DCAF13	DDB1 and CUL4 associated factor 13
25926	NOL11	nucleolar protein 11
259266	ASPM	asp (abnormal spindle) homolog, microcephaly associated (Drosophila)
26267	FBXO10	F-box protein 10
2637	GBX2	gastrulation brain homeobox 2
26472	PPP1R14B	protein phosphatase 1, regulatory (inhibitor) subunit 14B
26528	DAZAP1	DAZ associated protein 1
26586	CKAP2	cytoskeleton associated protein 2
26973	CHORDC1	cysteine and histidine-rich domain (CHORD) containing 1
27085	MTBP	Mdm2, transformed 3T3 cell double minute 2, p53 binding protein (mouse) binding protein, 104kDa
27161	EIF2C2	eukaryotic translation initiation factor 2C, 2
27299	ADAMDEC1	ADAM-like, decysin 1
283248	RCOR2	REST corepressor 2
2838	GPR15	G protein-coupled receptor 15
284018	C17orf58	chromosome 17 open reading frame 58
2842	GPR19	G protein-coupled receptor 19
284338	PRR19	proline rich 19
284358	MAMSTR	MEF2 activating motif and SAP domain containing transcriptional regulator
284403	WDR62	WD repeat domain 62
284992	CCDC150	coiled-coil domain containing 150
286826	LIN9	lin-9 homolog (C. elegans)
29028	ATAD2	ATPase family, AAA domain containing 2
29089	UBE2T	ubiquitin-conjugating enzyme E2T (putative)
29127	RACGAP1	Rac GTPase activating protein 1
29128	UHRF1	ubiquitin-like with PHD and ring finger domains 1
29893	PSMC3IP	PSMC3 interacting protein
29899	GPSM2	G-protein signaling modulator 2
29901	SAC3D1	SAC3 domain containing 1
29923	C7orf68	chromosome 7 open reading frame 68
29959	NRBP1	nuclear receptor binding protein 1
29980	DONSON	downstream neighbor of SON
29993	PACSIN1	protein kinase C and casein kinase substrate in neurons 1
3008	HIST1H1E	histone cluster 1, H1e
3068	HDGF	hepatoma-derived growth factor
3070	HELLS	helicase, lymphoid-specific
3148	HMGB2	high mobility group box 2
3159	HMGA1	high mobility group AT-hook 1
3184	HNRNPD	heterogeneous nuclear ribonucleoprotein D (AU-rich element RNA binding protein 1, 37kDa)
3191	HNRNPL	heterogeneous nuclear ribonucleoprotein L
339230	CCDC137	coiled-coil domain containing 137
339674	BK250D10.8	uncharacterized LOC339674
343099	CCDC18	coiled-coil domain containing 18
3475	IFRD1	interferon-related developmental regulator 1
348235	SKA2	spindle and kinetochore associated complex subunit 2
3608	ILF2	interleukin enhancer binding factor 2, 45kDa
3619	INCENP	inner centromere protein antigens 135/155kDa
375444	C5orf34	chromosome 5 open reading frame 34
3797	KIF3C	kinesin family member 3C
3832	KIF11	kinesin family member 11
3833	KIFC1	kinesin family member C1
3838	KPNA2	karyopherin alpha 2 (RAG cohort 1, importin alpha 1)
387103	CENPW	centromere protein W
388662	SLC6A17	solute carrier family 6, member 17
388931	MFSD2B	major facilitator superfamily domain containing 2B
399815	LOC399815	chromosome 10 open reading frame 88 pseudogene
399818	METTL10	methyltransferase like 10
4001	LMNB1	lamin B1
401541	CENPP	centromere protein P
4232	MEST	mesoderm specific transcript homolog (mouse)
4288	MKI67	antigen identified by monoclonal antibody Ki-67
4291	MLF1	myeloid leukemia factor 1
440356	LOC440356	uncharacterized LOC440356
440590	ZYG11A	zyg-11 homolog A (C. elegans)
4603	MYBL1	v-myb myeloblastosis viral oncogene homolog (avian)-like 1
4605	MYBL2	v-myb myeloblastosis viral oncogene homolog (avian)-like 2
4664	NAB1	NGFI-A binding protein 1 (EGR1 binding protein 1)
4678	NASP	nuclear autoantigenic sperm protein (histone-binding)
4751	NEK2	NIMA (never in mitosis gene a)-related kinase 2
4783	NFIL3	nuclear factor, interleukin 3 regulated
4796	TONSL	tonsoku-like, DNA repair protein
5013	OTX1	orthodenticle homeobox 1
5074	PAWR	PRKC, apoptosis, WT1, regulator
51012	SLMO2	slowmo homolog 2 (Drosophila)
51087	YBX2	Y box binding protein 2
51174	TUBD1	tubulin, delta 1
51203	NUSAP1	nucleolar and spindle associated protein 1
5122	PCSK1	proprotein convertase subtilisin/kexin type 1
51319	RSRC1	arginine/serine-rich coiled-coil 1
51379	CRLF3	cytokine receptor-like factor 3
51514	DTL	denticleless homolog (Drosophila)
51605	TRMT6	tRNA methyltransferase 6 homolog (S. cerevisiae)
51659	GINS2	GINS complex subunit 2 (Psf2 homolog)
5202	PFDN2	prefoldin subunit 2
5203	PFDN4	prefoldin subunit 4
54069	MIS18A	MIS18 kinetochore protein homolog A (S. pombe)
54443	ANLN	anillin, actin binding protein
54478	FAM64A	family with sequence similarity 64, member A
54517	PUS7	pseudouridylate synthase 7 homolog (S. cerevisiae)
54801	HAUS6	HAUS augmin-like complex, subunit 6
54821	ERCC6L	excision repair cross-complementing rodent repair deficiency, complementation group 6-like
54881	TEX10	testis expressed 10
54892	NCAPG2	non-SMC condensin II complex, subunit G2
5496	PPM1G	protein phosphatase, Mg2+/Mn2+ dependent, 1G
55003	PAK1IP1	PAK1 interacting protein 1
55010	C12orf48	chromosome 12 open reading frame 48
55038	CDCA4	cell division cycle associated 4
55055	ZWILCH	Zwilch, kinetochore associated, homolog (Drosophila)
55103	RALGPS2	Ral GEF with PH domain and SH3 binding motif 2
55131	RBM28	RNA binding motif protein 28
55135	WRAP53	WD repeat containing, antisense to TP53
55143	CDCA8	cell division cycle associated 8
55149	MTPAP	mitochondrial poly(A) polymerase
55165	CEP55	centrosomal protein 55kDa
55166	CENPQ	centromere protein Q
55215	FANCI	Fanconi anemia, complementation group I
55248	TMEM206	transmembrane protein 206
55257	C20orf20	chromosome 20 open reading frame 20
552900	BOLA2	bolA homolog 2 (E. coli)
55291	PPP6R3	protein phosphatase 6, regulatory subunit 3
55299	BRIX1	BRX1, biogenesis of ribosomes, homolog (S. cerevisiae)
55355	HJURP	Holliday junction recognition protein
55388	MCM10	minichromosome maintenance complex component 10
5546	PRCC	papillary renal cell carcinoma (translocation-associated)
55635	DEPDC1	DEP domain containing 1
55646	LYAR	Ly1 antibody reactive homolog (mouse)
55656	INTS8	integrator complex subunit 8
55661	DDX27	DEAD (Asp-Glu-Ala-Asp) box polypeptide 27
55723	ASF1B	ASF1 anti-silencing function 1 homolog B (S. cerevisiae)
55732	C1orf112	chromosome 1 open reading frame 112
55734	ZFP64	zinc finger protein 64 homolog (mouse)
55743	CHFR	checkpoint with forkhead and ring finger domains
55771	PRR11	proline rich 11
55789	DEPDC1B	DEP domain containing 1B
55813	UTP6	UTP6, small subunit (SSU) processome component, homolog (yeast)
55839	CENPN	centromere protein N
55872	PBK	PDZ binding kinase
56	ACRV1	acrosomal vesicle protein 1
56902	PNO1	partner of NOB1 homolog (S. cerevisiae)
56941	C3orf37	chromosome 3 open reading frame 37
56952	PRTFDC1	phosphoribosyl transferase domain containing 1
56992	KIF15	kinesin family member 15
57082	CASC5	cancer susceptibility candidate 5
57116	ZNF695	zinc finger protein 695
57129	MRPL47	mitochondrial ribosomal protein L47
5725	PTBP1	polypyrimidine tract binding protein 1
574029	DUSP5P	dual specificity phosphatase 5 pseudogene
57405	SPC25	SPC25, NDC80 kinetochore complex component, homolog (S. cerevisiae)
57491	AHRR	aryl-hydrocarbon receptor repressor
57504	MTA3	metastasis associated 1 family, member 3
57558	USP35	ubiquitin specific peptidase 35
57647	DHX37	DEAH (Asp-Glu-Ala-His) box polypeptide 37
57650	KIAA1524	KIAA1524
57696	DDX55	DEAD (Asp-Glu-Ala-Asp) box polypeptide 55
5883	RAD9A	RAD9 homolog A (S. pombe)
5902	RANBP1	RAN binding protein 1
6182	MRPL12	mitochondrial ribosomal protein L12
63967	CLSPN	claspin
64105	CENPK	centromere protein K
64151	NCAPG	non-SMC condensin I complex, subunit G
6421	SFPQ	splicing factor proline/glutamine-rich
64708	COPS7B	COP9 constitutive photomorphogenic homolog subunit 7B (Arabidopsis)
6474	SHOX2	short stature homeobox 2
6491	STIL	SCL/TAL1 interrupting locus
64946	CENPH	centromere protein H
65003	MRPL11	mitochondrial ribosomal protein L11
65005	MRPL9	mitochondrial ribosomal protein L9
65082	VPS33A	vacuolar protein sorting 33 homolog A (S. cerevisiae)
65243	ZNF643	zinc finger protein 643
6596	HLTF	helicase-like transcription factor
65989	DLK2	delta-like 2 homolog (Drosophila)
6666	SOX12	SRY (sex determining region Y)-box 12
6683	SPAST	spastin
6733	SRPK2	SRSF protein kinase 2
6929	TCF3	transcription factor 3 (E2A immunoglobulin enhancer binding factors E12/E47)
6941	TCF19	transcription factor 19
6944	VPS72	vacuolar protein sorting 72 homolog (S. cerevisiae)
7004	TEAD4	TEA domain family member 4
7112	TMPO	thymopoietin
7153	TOP2A	topoisomerase (DNA) II alpha 170kDa
7283	TUBG1	tubulin, gamma 1
729533	FAM72A	family with sequence similarity 72, member A
7336	UBE2V2	ubiquitin-conjugating enzyme E2 variant 2
7443	VRK1	vaccinia related kinase 1
7444	VRK2	vaccinia related kinase 2
7514	XPO1	exportin 1 (CRM1 homolog, yeast)
7690	ZNF131	zinc finger protein 131
78995	C17orf53	chromosome 17 open reading frame 53
78999	LRFN4	leucine rich repeat and fibronectin type III domain containing 4
79000	C1orf135	chromosome 1 open reading frame 135
79005	SCNM1	sodium channel modifier 1
79019	CENPM	centromere protein M
79075	DSCC1	defective in sister chromatid cohesion 1 homolog (S. cerevisiae)
79080	CCDC86	coiled-coil domain containing 86
7913	DEK	DEK oncogene
79172	CENPO	centromere protein O
79187	FSD1	fibronectin type III and SPRY domain containing 1
79677	SMC6	structural maintenance of chromosomes 6
79682	MLF1IP	MLF1 interacting protein
79801	SHCBP1	SHC SH2-domain binding protein 1
79866	BORA	bora, aurora kinase A activator
79871	RPAP2	RNA polymerase II associated protein 2
79902	NUP85	nucleoporin 85kDa
79913	ACTR5	ARP5 actin-related protein 5 homolog (yeast)
79915	ATAD5	ATPase family, AAA domain containing 5
79929	MAP6D1	MAP6 domain containing 1
79935	CNTD2	cyclin N-terminal domain containing 2
79954	NOL10	nucleolar protein 10
79968	WDR76	WD repeat domain 76
79980	DSN1	DSN1, MIND kinetochore complex component, homolog (S. cerevisiae)
80018	NAA25	N(alpha)-acetyltransferase 25, NatB auxiliary subunit
80119	PIF1	PIF1 5'-to-3' DNA helicase homolog (S. cerevisiae)
80174	DBF4B	DBF4 homolog B (S. cerevisiae)
80178	C16orf59	chromosome 16 open reading frame 59
80179	MYO19	myosin XIX
80324	PUS1	pseudouridylate synthase 1
813	CALU	calumenin
81572	PDRG1	p53 and DNA-damage regulated 1
81610	FAM83D	family with sequence similarity 83, member D
81620	CDT1	chromatin licensing and DNA replication factor 1
81929	SEH1L	SEH1-like (S. cerevisiae)
81930	KIF18A	kinesin family member 18A
8208	CHAF1B	chromatin assembly factor 1, subunit B (p60)
83461	CDCA3	cell division cycle associated 3
83540	NUF2	NUF2, NDC80 kinetochore complex component, homolog (S. cerevisiae)
83732	RIOK1	RIO kinase 1 (yeast)
83903	GSG2	germ cell associated 2 (haspin)
83990	BRIP1	BRCA1 interacting protein C-terminal helicase 1
84079	ANKRD27	ankyrin repeat domain 27 (VPS9 domain)
84108	PCGF6	polycomb group ring finger 6
84128	WDR75	WD repeat domain 75
84259	DCUN1D5	DCN1, defective in cullin neddylation 1, domain containing 5 (S. cerevisiae)
84296	GINS4	GINS complex subunit 4 (Sld5 homolog)
84319	C3orf26	chromosome 3 open reading frame 26
84343	HPS3	Hermansky-Pudlak syndrome 3
84446	BRSK1	BR serine/threonine kinase 1
84515	MCM8	minichromosome maintenance complex component 8
8458	TTF2	transcription termination factor, RNA polymerase II
84722	PSRC1	proline/serine-rich coiled-coil 1
84798	C19orf48	chromosome 19 open reading frame 48
84823	LMNB2	lamin B2
84842	HPDL	4-hydroxyphenylpyruvate dioxygenase-like
84864	MINA	MYC induced nuclear antigen
8487	GEMIN2	gem (nuclear organelle) associated protein 2
84900	RNFT2	ring finger protein, transmembrane 2
84904	C9orf100	chromosome 9 open reading frame 100
84930	MASTL	microtubule associated serine/threonine kinase-like
84955	NUDCD1	NudC domain containing 1
8562	DENR	density-regulated protein
86	ACTL6A	actin-like 6A
8726	EED	embryonic ectoderm development
8847	DLEU2	deleted in lymphocytic leukemia 2 (non-protein coding)
8914	TIMELESS	timeless homolog (Drosophila)
8989	TRPA1	transient receptor potential cation channel, subfamily A, member 1
899	CCNF	cyclin F
89958	C9orf140	chromosome 9 open reading frame 140
90378	SAMD1	sterile alpha motif domain containing 1
90381	C15orf42	chromosome 15 open reading frame 42
90522	YIF1B	Yip1 interacting factor homolog B (S. cerevisiae)
9055	PRC1	protein regulator of cytokinesis 1
91283	C9orf30	chromosome 9 open reading frame 30
9141	PDCD5	programmed cell death 5
91442	C19orf40	chromosome 19 open reading frame 40
91687	CENPL	centromere protein L
9212	AURKB	aurora kinase B
9219	MTA2	metastasis associated 1 family, member 2
9270	ITGB1BP1	integrin beta 1 binding protein 1
92906	HNRPLL	heterogeneous nuclear ribonucleoprotein L-like
9319	TRIP13	thyroid hormone receptor interactor 13
93323	HAUS8	HAUS augmin-like complex, subunit 8
93594	WDR67	WD repeat domain 67
9401	RECQL4	RecQ protein-like 4
9442	MED27	mediator complex subunit 27
9493	KIF23	kinesin family member 23
9507	ADAMTS4	ADAM metallopeptidase with thrombospondin type 1 motif, 4
9585	KIF20B	kinesin family member 20B
9631	NUP155	nucleoporin 155kDa
9633	MTL5	metallothionein-like 5, testis-specific (tesmin)
9650	MTFR1	mitochondrial fission regulator 1
9657	IQCB1	IQ motif containing B1
9718	ECE2	endothelin converting enzyme 2
9735	KNTC1	kinetochore associated 1
9768	KIAA0101	KIAA0101
9787	DLGAP5	discs, large (Drosophila) homolog-associated protein 5
9819	TSC22D2	TSC22 domain family, member 2
9824	ARHGAP11A	Rho GTPase activating protein 11A
9833	MELK	maternal embryonic leucine zipper kinase
9837	GINS1	GINS complex subunit 1 (Psf1 homolog)
9868	TOMM70A	translocase of outer mitochondrial membrane 70 homolog A (S. cerevisiae)
9918	NCAPD2	non-SMC condensin I complex, subunit D2
9928	KIF14	kinesin family member 14
9986	RCE1	RCE1 homolog, prenyl protein peptidase (S. cerevisiae)
